# Supplementary material for: 2-(2-Nitro­phen­yl)-1,3-dioxan-5-ol
Source: Acta Crystallogr Sect E Struct Rep Online. 2009 Oct 28;65(Pt 11):o2852. doi: 10.1107/S1600536809043402 (PMC2971292; doi:10.1107/S1600536809043402)
Supplement: Supplementary file 1 [file e-65-o2852-sup1.cif]

##############################################################################
###                                                                        ###
###        Electronic paper (Acta Crystallographica Section E)             ###
###                                                                        ###
##############################################################################
#                                                                            #
# This CIF contains the data in a paper accepted for publication in Acta     #
# Crystallographica Section E. It conforms to the requirements of Notes      #
# for Authors for Section E, and has been peer reviewed under the auspices   #
# of the IUCr Commission on Journals.                                        #
#                                                                            #
# Full details of the Crystallographic Information File format               #
# are given in the paper "The Crystallographic Information File (CIF):       #
# a New Standard Archive File for Crystallography" by S. R. Hall, F. H.      #
# Allen and I. D. Brown [Acta Cryst. (1991), A47, 655-685].                  #
#                                                                            #
# The current version of the core CIF dictionary is obtainable from          #
# ftp://ftp.iucr.org/pub/cif_core.dic. The current version number is 2.4.    #
#                                                                            #
# Software is freely available for graphical display of the structure(s) in  #
# this CIF.  For information consult the CIF home page http://www.iucr.org/  #
# cif/home.html                                                              #
#                                                                            #
# This file may be used for bona fide research purposes within the           #
# scientific community so long as proper attribution is given to the journal # 
# article from which it was obtained.                                        #
#                                                                            #
##############################################################################
                                             
data_global
_audit_creation_method     SHELXL-97
_journal_date_recd_electronic     2009-10-14
_journal_date_accepted     2009-10-21
_journal_name_full     'Acta Crystallographica, Section E'
_journal_year     2009
_journal_volume     65
_journal_issue     11
_journal_page_first     o2852
_journal_page_last     o2852
_journal_paper_category     QO
_journal_coeditor_code     PV2219
_publ_contact_author_name     'Dr. Xiaohua Du'
_publ_contact_author_address
;
State Key Laboratory Breeding Base of Green Chemistry-Synthesis Technology
Zhejiang University of Technology
Hangzhou
310014
People's Republic of China
;
_publ_contact_author_email     'duxiaohua@zjut.edu.cn'
_publ_contact_author_fax     '86 571 88320066'
_publ_contact_author_phone     '86 571 88320430'
_publ_section_title
;
2-(2-Nitrophenyl)-1,3-dioxan-5-ol
;
loop_
    _publ_author_name
    _publ_author_address
    'Jin Chen'
;
State Key Laboratory Breeding Base of Green Chemistry-Synthesis Technology
Zhejiang University of Technology
Hangzhou 310014
People's Republic of China
;
    'Xukang Ren'
;
State Key Laboratory Breeding Base of Green Chemistry-Synthesis Technology
Zhejiang University of Technology
Hangzhou 310014
People's Republic of China
;
    'Zhaobo Li'
;
State Key Laboratory Breeding Base of Green Chemistry-Synthesis Technology
Zhejiang University of Technology
Hangzhou 310014
People's Republic of China
;
    'Xiaohua Du'
;
State Key Laboratory Breeding Base of Green Chemistry-Synthesis Technology
Zhejiang University of Technology
Hangzhou 310014
People's Republic of China
;
_chemical_name_systematic
;
;
data_I
_chemical_name_systematic
;
2-(2-Nitrophenyl)-1,3-dioxan-5-ol
;
_chemical_name_common     ?
_chemical_formula_moiety     'C10 H11 N O5'
_chemical_formula_sum     'C10 H11 N O5'
_chemical_formula_iupac     'C10 H11 N O5'
_chemical_formula_weight     225.20
_chemical_melting_point     ?
_symmetry_cell_setting     monoclinic
_symmetry_space_group_name_H-M     'P 21/c'
_symmetry_space_group_name_Hall     '-P 2ybc'
loop_
    _symmetry_equiv_pos_as_xyz
    'x, y, z'
    '-x, y+1/2, -z+1/2'
    '-x, -y, -z'
    'x, -y-1/2, z-1/2'
_cell_length_a     8.0166(4)
_cell_length_b     10.6499(5)
_cell_length_c     12.4109(6)
_cell_angle_alpha     90.00
_cell_angle_beta     101.2210(10)
_cell_angle_gamma     90.00
_cell_volume     1039.34(9)
_cell_formula_units_Z     4
_cell_measurement_reflns_used     6214
_cell_measurement_theta_min     3.2
_cell_measurement_theta_max     27.4
_cell_measurement_temperature     296.0(10)
_exptl_crystal_description     'chunk'
_exptl_crystal_colour     'colorless'
_exptl_crystal_size_max     0.35
_exptl_crystal_size_mid     0.19
_exptl_crystal_size_min     0.12
_exptl_crystal_density_diffrn     1.439
_exptl_crystal_density_meas     ?
_exptl_crystal_density_method     'not measured'
_exptl_crystal_F_000     472
_exptl_absorpt_coefficient_mu     0.117
_exptl_absorpt_correction_type     multi-scan
_exptl_absorpt_process_details     '(ABSCOR; Higashi, 1995)'
_exptl_absorpt_correction_T_min     0.9602
_exptl_absorpt_correction_T_max     0.9861
_exptl_special_details
;
;
_diffrn_ambient_temperature     296.0(10)
_diffrn_radiation_type     MoK\a
_diffrn_radiation_wavelength     0.71073
_diffrn_radiation_source     'rolling anode'
_diffrn_radiation_monochromator     graphite
_diffrn_measurement_device_type     'Rigaku R-AXIS RAPID'
_diffrn_measurement_method     \w
_diffrn_detector_area_resol_mean     10.00
_diffrn_reflns_number     9906
_diffrn_reflns_av_R_equivalents     0.0250
_diffrn_reflns_av_sigmaI/netI     0.0213
_diffrn_reflns_theta_min     3.22
_diffrn_reflns_theta_max     27.43
_diffrn_reflns_theta_full     27.43
_diffrn_measured_fraction_theta_max     0.990
_diffrn_measured_fraction_theta_full     0.990
_diffrn_reflns_limit_h_min     -9
_diffrn_reflns_limit_h_max     10
_diffrn_reflns_limit_k_min     -13
_diffrn_reflns_limit_k_max     13
_diffrn_reflns_limit_l_min     -16
_diffrn_reflns_limit_l_max     15
_diffrn_standards_number     ?
_diffrn_standards_interval_count     ?
_diffrn_standards_interval_time     ?
_diffrn_standards_decay_%     ?
_refine_special_details
;
Refinement of <i>F</i>^2^ against ALL reflections. The weighted <i>R</i>-factor
<i>wR</i> and goodness of fit <i>S</i> are based on <i>F</i>^2^, conventional
<i>R</i>-factors <i>R</i> are based on <i>F</i>, with <i>F</i> set to zero for
negative <i>F</i>^2^. The threshold expression of <i>F</i>^2^ >
\s(<i>F</i>^2^) is used only for calculating <i>R</i>-factors(gt) <i>etc</i>.
and is not relevant to the choice of reflections for refinement.
<i>R</i>-factors based on <i>F</i>^2^ are statistically about twice as large
as those based on <i>F</i>, and <i>R</i>- factors based on ALL data will be
even larger.
;
_reflns_number_total     2346
_reflns_number_gt     1466
_reflns_threshold_expression     I>2\s(I)
_refine_ls_structure_factor_coef     Fsqd
_refine_ls_matrix_type     full
_refine_ls_R_factor_all     0.0679
_refine_ls_R_factor_gt     0.0413
_refine_ls_wR_factor_gt     0.0940
_refine_ls_wR_factor_ref     0.1097
_refine_ls_goodness_of_fit_ref     1.000
_refine_ls_restrained_S_all     1.000
_refine_ls_number_reflns     2346
_refine_ls_number_parameters     147
_refine_ls_number_restraints     0
_refine_ls_hydrogen_treatment     constr
_refine_ls_weighting_scheme     calc
_refine_ls_weighting_details
         'calc w=1/[\s^2^(Fo^2^)+(0.0372P)^2^+0.3300P] where P=(Fo^2^+2Fc^2^)/3'
_atom_sites_solution_hydrogens     geom
_atom_sites_solution_primary     direct
_atom_sites_solution_secondary     difmap
_refine_ls_shift/su_max     0.000
_refine_ls_shift/su_mean     0.000
_refine_diff_density_max     0.176
_refine_diff_density_min     -0.172
_refine_ls_extinction_method     'SHELXL97 (Sheldrick, 2008)'
_refine_ls_extinction_coef     0.0152(19)
_refine_ls_extinction_expression
                                  'Fc^*^=kFc[1+0.001xFc^2^\l^3^/sin(2\q)]^-1/4^'
loop_
    _atom_type_symbol
    _atom_type_description
    _atom_type_scat_dispersion_real
    _atom_type_scat_dispersion_imag
    _atom_type_scat_source
    'C' 'C' 0.0033 0.0016
                         'International Tables Vol C Tables 4.2.6.8 and 6.1.1.4'
    'H' 'H' 0.0000 0.0000
                         'International Tables Vol C Tables 4.2.6.8 and 6.1.1.4'
    'N' 'N' 0.0061 0.0033
                         'International Tables Vol C Tables 4.2.6.8 and 6.1.1.4'
    'O' 'O' 0.0106 0.0060
                         'International Tables Vol C Tables 4.2.6.8 and 6.1.1.4'
_computing_data_collection     'PROCESS-AUTO (Rigaku, 2006)'
_computing_cell_refinement     'PROCESS-AUTO (Rigaku, 2006)'
_computing_data_reduction     'CrystalStructure (Rigaku/MSC, 2007)'
_computing_structure_solution     'SHELXS97 (Sheldrick, 2008)'
_computing_structure_refinement     'SHELXL97 (Sheldrick, 2008)'
_computing_molecular_graphics     'ORTEP-3 for Windows (Farrugia, 1997)'
_computing_publication_material     'WinGX (Farrugia, 1999)'
loop_
    _atom_site_type_symbol
    _atom_site_label
    _atom_site_fract_x
    _atom_site_fract_y
    _atom_site_fract_z
    _atom_site_U_iso_or_equiv
    _atom_site_adp_type
    _atom_site_calc_flag
    _atom_site_refinement_flags
    _atom_site_occupancy
    _atom_site_disorder_assembly
    _atom_site_disorder_group
    O O3 0.65238(15) 0.68340(10) 0.28615(9) 0.0558(3) Uani d . 1 . .
    C C5 0.78112(19) 0.53115(14) 0.41276(12) 0.0456(4) Uani d . 1 . .
    O O2 0.70918(18) 0.73226(11) 0.47090(10) 0.0693(4) Uani d . 1 . .
    N N1 0.89732(19) 0.48237(15) 0.24515(13) 0.0616(4) Uani d . 1 . .
    C C9 0.8397(2) 0.31608(16) 0.36545(16) 0.0632(5) Uani d . 1 . .
    H H9 0.8762 0.2600 0.3174 0.076 Uiso calc R 1 . .
    C C3 0.7680(2) 0.66933(14) 0.38712(13) 0.0485(4) Uani d . 1 . .
    H H3 0.8797 0.7022 0.3804 0.058 Uiso calc R 1 . .
    C C10 0.83678(19) 0.44328(15) 0.34425(13) 0.0488(4) Uani d . 1 . .
    C C6 0.7294(2) 0.48360(17) 0.50467(14) 0.0588(5) Uani d . 1 . .
    H H6 0.6903 0.5386 0.5524 0.071 Uiso calc R 1 . .
    C C8 0.7884(3) 0.27296(19) 0.45772(18) 0.0716(6) Uani d . 1 . .
    H H8 0.7905 0.1874 0.4730 0.086 Uiso calc R 1 . .
    O O4 0.9752(2) 0.57938(16) 0.24619(14) 0.0940(5) Uani d . 1 . .
    O O1 0.6154(2) 1.02233(13) 0.3183(2) 0.1241(8) Uani d . 1 . .
    H H101 0.5292 1.0497 0.2787 0.149 Uiso calc R 1 . .
    C C2 0.7052(3) 0.86500(18) 0.45027(19) 0.0837(7) Uani d . 1 . .
    H H2A 0.8195 0.8949 0.4502 0.100 Uiso calc R 1 . .
    H H2B 0.6628 0.9084 0.5082 0.100 Uiso calc R 1 . .
    C C1 0.5922(3) 0.89338(17) 0.3408(2) 0.0783(7) Uani d . 1 . .
    H H1 0.4730 0.8775 0.3446 0.094 Uiso calc R 1 . .
    C C4 0.6432(3) 0.81319(17) 0.25365(17) 0.0706(6) Uani d . 1 . .
    H H4A 0.5610 0.8228 0.1856 0.085 Uiso calc R 1 . .
    H H4B 0.7531 0.8403 0.2408 0.085 Uiso calc R 1 . .
    C C7 0.7342(3) 0.3565(2) 0.52745(16) 0.0700(5) Uani d . 1 . .
    H H7 0.7004 0.3274 0.5905 0.084 Uiso calc R 1 . .
    O O5 0.8708(2) 0.41251(17) 0.16609(13) 0.1034(6) Uani d . 1 . .
loop_
    _atom_site_aniso_label
    _atom_site_aniso_U_11
    _atom_site_aniso_U_22
    _atom_site_aniso_U_33
    _atom_site_aniso_U_12
    _atom_site_aniso_U_13
    _atom_site_aniso_U_23
    O3 0.0629(7) 0.0404(6) 0.0568(7) -0.0064(5) -0.0067(5) 0.0055(5)
    C5 0.0449(8) 0.0405(9) 0.0484(8) 0.0015(6) 0.0018(7) -0.0013(7)
    O2 0.0931(9) 0.0483(7) 0.0641(8) 0.0167(6) 0.0093(7) -0.0112(6)
    N1 0.0601(9) 0.0607(10) 0.0658(10) 0.0037(7) 0.0165(7) -0.0066(8)
    C9 0.0663(11) 0.0415(10) 0.0760(12) 0.0095(8) -0.0007(9) -0.0071(9)
    C3 0.0503(9) 0.0401(9) 0.0515(9) 0.0013(7) 0.0008(7) -0.0043(7)
    C10 0.0465(8) 0.0448(9) 0.0529(9) 0.0027(7) 0.0044(7) -0.0020(7)
    C6 0.0661(11) 0.0551(11) 0.0547(10) 0.0040(8) 0.0102(8) 0.0037(8)
    C8 0.0802(13) 0.0446(11) 0.0809(13) -0.0019(9) -0.0068(11) 0.0126(10)
    O4 0.1066(12) 0.0895(12) 0.0969(11) -0.0285(10) 0.0472(9) -0.0076(9)
    O1 0.0894(11) 0.0398(9) 0.214(2) 0.0013(7) -0.0431(13) 0.0144(10)
    C2 0.0989(16) 0.0438(11) 0.0996(16) 0.0156(10) -0.0026(13) -0.0185(10)
    C1 0.0624(11) 0.0373(10) 0.1237(18) 0.0046(8) -0.0106(12) 0.0036(11)
    C4 0.0676(12) 0.0457(10) 0.0879(14) -0.0100(8) -0.0114(10) 0.0209(10)
    C7 0.0750(13) 0.0679(13) 0.0638(11) -0.0063(10) 0.0057(10) 0.0205(10)
    O5 0.1424(15) 0.1019(13) 0.0717(9) -0.0136(11) 0.0352(10) -0.0322(9)
_geom_special_details
;
All e.s.d.'s (except the e.s.d. in the dihedral angle between two l.s. planes)
are estimated using the full covariance matrix. The cell e.s.d.'s are taken
into account individually in the estimation of e.s.d.'s in distances, angles
and torsion angles; correlations between e.s.d.'s in cell parameters are only
used when they are defined by crystal symmetry. An approximate (isotropic)
treatment of cell e.s.d.'s is used for estimating e.s.d.'s involving l.s.
planes.
;
loop_
    _geom_bond_atom_site_label_1
    _geom_bond_atom_site_label_2
    _geom_bond_site_symmetry_2
    _geom_bond_distance
    _geom_bond_publ_flag
    O3 C3 . 1.4142(18) ?
    O3 C4 . 1.438(2) ?
    C5 C6 . 1.383(2) ?
    C5 C10 . 1.395(2) ?
    C5 C3 . 1.505(2) ?
    O2 C3 . 1.394(2) ?
    O2 C2 . 1.436(2) ?
    N1 O4 . 1.206(2) ?
    N1 O5 . 1.2167(19) ?
    N1 C10 . 1.468(2) ?
    C9 C8 . 1.369(3) ?
    C9 C10 . 1.379(2) ?
    C9 H9 . 0.9300 ?
    C3 H3 . 0.9800 ?
    C6 C7 . 1.382(3) ?
    C6 H6 . 0.9300 ?
    C8 C7 . 1.369(3) ?
    C8 H8 . 0.9300 ?
    O1 C1 . 1.421(2) ?
    O1 H101 . 0.8200 ?
    C2 C1 . 1.510(3) ?
    C2 H2A . 0.9700 ?
    C2 H2B . 0.9700 ?
    C1 C4 . 1.496(3) ?
    C1 H1 . 0.9800 ?
    C4 H4A . 0.9700 ?
    C4 H4B . 0.9700 ?
    C7 H7 . 0.9300 ?
loop_
    _geom_angle_atom_site_label_1
    _geom_angle_atom_site_label_2
    _geom_angle_atom_site_label_3
    _geom_angle_site_symmetry_1
    _geom_angle_site_symmetry_3
    _geom_angle
    _geom_angle_publ_flag
    C3 O3 C4 . . 109.84(12) ?
    C6 C5 C10 . . 116.10(15) ?
    C6 C5 C3 . . 120.83(15) ?
    C10 C5 C3 . . 123.00(15) ?
    C3 O2 C2 . . 109.83(15) ?
    O4 N1 O5 . . 122.79(18) ?
    O4 N1 C10 . . 119.27(15) ?
    O5 N1 C10 . . 117.90(16) ?
    C8 C9 C10 . . 119.50(18) ?
    C8 C9 H9 . . 120.3 ?
    C10 C9 H9 . . 120.3 ?
    O2 C3 O3 . . 110.58(13) ?
    O2 C3 C5 . . 109.41(14) ?
    O3 C3 C5 . . 107.32(12) ?
    O2 C3 H3 . . 109.8 ?
    O3 C3 H3 . . 109.8 ?
    C5 C3 H3 . . 109.8 ?
    C9 C10 C5 . . 122.56(16) ?
    C9 C10 N1 . . 116.26(16) ?
    C5 C10 N1 . . 121.19(15) ?
    C7 C6 C5 . . 121.76(18) ?
    C7 C6 H6 . . 119.1 ?
    C5 C6 H6 . . 119.1 ?
    C9 C8 C7 . . 119.65(18) ?
    C9 C8 H8 . . 120.2 ?
    C7 C8 H8 . . 120.2 ?
    C1 O1 H101 . . 109.5 ?
    O2 C2 C1 . . 110.25(16) ?
    O2 C2 H2A . . 109.6 ?
    C1 C2 H2A . . 109.6 ?
    O2 C2 H2B . . 109.6 ?
    C1 C2 H2B . . 109.6 ?
    H2A C2 H2B . . 108.1 ?
    O1 C1 C4 . . 110.2(2) ?
    O1 C1 C2 . . 106.94(17) ?
    C4 C1 C2 . . 109.60(16) ?
    O1 C1 H1 . . 110.0 ?
    C4 C1 H1 . . 110.0 ?
    C2 C1 H1 . . 110.0 ?
    O3 C4 C1 . . 110.63(17) ?
    O3 C4 H4A . . 109.5 ?
    C1 C4 H4A . . 109.5 ?
    O3 C4 H4B . . 109.5 ?
    C1 C4 H4B . . 109.5 ?
    H4A C4 H4B . . 108.1 ?
    C8 C7 C6 . . 120.43(19) ?
    C8 C7 H7 . . 119.8 ?
    C6 C7 H7 . . 119.8 ?
loop_
    _geom_torsion_atom_site_label_1
    _geom_torsion_atom_site_label_2
    _geom_torsion_atom_site_label_3
    _geom_torsion_atom_site_label_4
    _geom_torsion_site_symmetry_1
    _geom_torsion_site_symmetry_2
    _geom_torsion_site_symmetry_3
    _geom_torsion_site_symmetry_4
    _geom_torsion
    _geom_torsion_publ_flag
    C2 O2 C3 O3 . . . . -65.20(18) ?
    C2 O2 C3 C5 . . . . 176.81(14) ?
    C4 O3 C3 O2 . . . . 64.54(18) ?
    C4 O3 C3 C5 . . . . -176.20(14) ?
    C6 C5 C3 O2 . . . . 3.4(2) ?
    C10 C5 C3 O2 . . . . -179.88(14) ?
    C6 C5 C3 O3 . . . . -116.59(16) ?
    C10 C5 C3 O3 . . . . 60.11(19) ?
    C8 C9 C10 C5 . . . . -0.9(3) ?
    C8 C9 C10 N1 . . . . 178.63(16) ?
    C6 C5 C10 C9 . . . . 0.4(2) ?
    C3 C5 C10 C9 . . . . -176.42(15) ?
    C6 C5 C10 N1 . . . . -179.05(14) ?
    C3 C5 C10 N1 . . . . 4.1(2) ?
    O4 N1 C10 C9 . . . . -144.09(18) ?
    O5 N1 C10 C9 . . . . 33.6(2) ?
    O4 N1 C10 C5 . . . . 35.4(2) ?
    O5 N1 C10 C5 . . . . -146.86(17) ?
    C10 C5 C6 C7 . . . . 0.5(2) ?
    C3 C5 C6 C7 . . . . 177.47(16) ?
    C10 C9 C8 C7 . . . . 0.3(3) ?
    C3 O2 C2 C1 . . . . 58.5(2) ?
    O2 C2 C1 O1 . . . . -171.0(2) ?
    O2 C2 C1 C4 . . . . -51.6(2) ?
    C3 O3 C4 C1 . . . . -57.32(19) ?
    O1 C1 C4 O3 . . . . 168.64(14) ?
    C2 C1 C4 O3 . . . . 51.2(2) ?
    C9 C8 C7 C6 . . . . 0.6(3) ?
    C5 C6 C7 C8 . . . . -1.1(3) ?
loop_
    _geom_hbond_atom_site_label_D
    _geom_hbond_atom_site_label_H
    _geom_hbond_atom_site_label_A
    _geom_hbond_site_symmetry_A
    _geom_hbond_distance_DH
    _geom_hbond_distance_HA
    _geom_hbond_distance_DA
    _geom_hbond_angle_DHA
    O1 H101 O3 2_655 0.82 2.08 2.8548(18) 156.7
