# Supplementary material for: 2-(2-Nitro­phen­yl)-1,3-dioxan-5-ol
Source: Acta Crystallogr Sect E Struct Rep Online. 2009 Oct 28;65(Pt 11):o2852. doi: 10.1107/S1600536809043402 (PMC2971292; doi:10.1107/S1600536809043402)
Supplement: Supplementary file 2 [file e-65-o2852-Isup2.hkl]

#
# h,k,l, Fc-squared, Fo-squared, sigma(Fo-squared) and status flag
#
data_I
_shelx_title ' chi-gly in P 21/c'
_shelx_refln_list_code          4
_shelx_F_calc_maximum      139.03
_exptl_crystal_F_000       472.00
_reflns_d_resolution_high  0.7715
 
loop_
 _symmetry_equiv_pos_as_xyz
 'x, y, z'
 '-x, y+1/2, -z+1/2'
 '-x, -y, -z'
 'x, -y-1/2, z-1/2'
 
_cell_length_a     8.0166
_cell_length_b    10.6499
_cell_length_c    12.4109
_cell_angle_alpha  90.000
_cell_angle_beta  101.221
_cell_angle_gamma  90.000
 
_shelx_F_squared_multiplier     1.000
 
loop_
 _refln_index_h
 _refln_index_k
 _refln_index_l
 _refln_F_squared_calc
 _refln_F_squared_meas
 _refln_F_squared_sigma
 _refln_observed_status
   2   0   0    12750.68    12645.75    155.74 o
   3   0   0      395.05      340.01      3.66 o
   4   0   0      154.39      148.78      1.95 o
   5   0   0       34.80       43.02      1.41 o
   6   0   0        1.52        0.86      0.47 o
   7   0   0        0.26        0.08      0.31 o
   8   0   0       24.57       28.07      2.02 o
   9   0   0        0.04        1.46      2.05 o
  10   0   0        0.57        6.23      2.73 o
   1   1   0     1393.23     1346.87      8.82 o
   2   1   0     8084.07     7866.19     56.44 o
   3   1   0        0.08        0.24      0.23 o
   4   1   0     1035.09     1031.28      6.47 o
   5   1   0        2.17        1.17      0.34 o
   6   1   0       31.30       34.23      0.78 o
   7   1   0        0.19        0.19      0.45 o
   8   1   0       18.63       15.06      0.72 o
   9   1   0        0.95        5.41      2.68 o
  10   1   0        4.27        3.56      1.86 o
   0   2   0      357.61      282.97      3.73 o
   1   2   0     1083.21     1022.89     11.53 o
   2   2   0     1908.30     1808.70     11.76 o
   3   2   0      219.42      224.68      1.74 o
   4   2   0       93.60       72.03      0.95 o
   5   2   0       31.38       33.95      0.79 o
   6   2   0       74.63       78.71      1.22 o
   7   2   0       12.86       14.12      0.88 o
   8   2   0        4.54        4.92      0.65 o
   9   2   0        1.21        2.35      1.86 o
  10   2   0        4.19        3.65      4.58 o
   1   3   0      758.48      722.41      5.49 o
   2   3   0        2.27        3.02      0.61 o
   3   3   0       21.19       27.68      0.88 o
   4   3   0      167.63      177.00      1.73 o
   5   3   0      221.94      227.49      1.99 o
   6   3   0      151.95      164.84      1.66 o
   7   3   0        0.83        0.30      0.40 o
   8   3   0        1.83        0.21      0.45 o
   9   3   0        4.98        3.89      2.10 o
   0   4   0      353.44      314.20      3.80 o
   1   4   0        2.04        6.30      0.63 o
   2   4   0      344.46      346.36      4.22 o
   3   4   0       11.49       14.20      0.74 o
   4   4   0        5.36        6.51      0.73 o
   5   4   0        0.66        0.04      0.47 o
   6   4   0        3.03        3.05      0.60 o
   7   4   0       15.18       16.24      1.24 o
   8   4   0        0.55        0.09      0.42 o
   9   4   0        1.81        1.15      1.03 o
   1   5   0      729.57      679.62      5.64 o
   2   5   0       15.94       18.99      0.83 o
   3   5   0      265.81      266.87      2.58 o
   4   5   0       32.51       31.32      0.81 o
   5   5   0      115.46      116.19      1.74 o
   6   5   0       11.46       11.78      0.84 o
   7   5   0        1.07        0.47      0.80 o
   8   5   0        1.32        1.29      0.48 o
   9   5   0        0.31        0.73      1.01 o
   0   6   0      470.97      491.77      6.58 o
   1   6   0      410.45      426.83      4.02 o
   2   6   0      398.87      399.21      5.03 o
   3   6   0       66.99       68.76      1.40 o
   4   6   0       40.86       39.60      1.27 o
   5   6   0        5.83        6.18      0.70 o
   6   6   0        7.39       10.08      0.76 o
   7   6   0       37.85       41.75      1.36 o
   8   6   0       15.61       18.89      1.70 o
   9   6   0        5.77        4.58      1.29 o
   1   7   0       11.88       15.61      1.50 o
   2   7   0        7.00       10.66      1.05 o
   3   7   0      129.16      125.92      2.16 o
   4   7   0        0.28        0.60      0.69 o
   5   7   0        2.06        1.38      0.78 o
   6   7   0       82.66       88.52      1.72 o
   7   7   0        1.21        1.42      0.85 o
   8   7   0      103.56      111.09      3.32 o
   0   8   0       21.33       20.70      1.98 o
   1   8   0       37.71       39.77      1.61 o
   2   8   0        5.92        5.39      1.02 o
   3   8   0        8.47       10.67      1.21 o
   4   8   0       83.67       78.78      1.57 o
   5   8   0       52.25       53.65      1.59 o
   6   8   0      149.27      152.45      2.85 o
   7   8   0       13.63       12.71      2.74 o
   8   8   0        0.11        0.26      1.17 o
   1   9   0       28.73       32.59      1.55 o
   2   9   0      193.53      180.56      2.89 o
   3   9   0      129.95      128.04      2.94 o
   4   9   0       37.22       35.92      1.47 o
   5   9   0        6.24        4.94      1.32 o
   6   9   0       11.18        9.48      1.67 o
   7   9   0        8.54        5.08      1.59 o
   0  10   0       12.23       15.89      2.30 o
   1  10   0       14.78       10.85      1.51 o
   2  10   0       52.18       50.76      1.94 o
   3  10   0       14.15       13.46      1.81 o
   4  10   0       69.24       75.51      1.93 o
   5  10   0        2.11        2.61      1.03 o
   6  10   0        0.23       -0.05      0.79 o
   7  10   0        2.33        0.83      1.06 o
   1  11   0        2.56        0.86      1.19 o
   2  11   0        0.87        1.08      1.51 o
   3  11   0        0.24       -0.13      0.92 o
   4  11   0       12.19       15.43      1.67 o
   5  11   0        2.62        1.56      1.08 o
   6  11   0        0.88        1.21      1.01 o
   0  12   0        2.10       -0.16      1.62 o
   1  12   0        3.08       -0.41      1.17 o
   2  12   0        0.18       -0.47      1.20 o
   3  12   0        0.40        1.24      1.66 o
   4  12   0        0.18        0.51      1.15 o
   5  12   0        0.15        0.39      1.17 o
   1  13   0        4.47        0.06      1.23 o
   2  13   0        0.04        0.02      1.01 o
   3  13   0        5.73        4.26      2.43 o
 -10   1   1        0.10        0.78      1.41 o
  -9   1   1        1.54        0.95      0.58 o
  -8   1   1        4.72        4.36      0.66 o
  -7   1   1        7.03        7.50      0.84 o
  -6   1   1       27.09       35.17      1.04 o
  -5   1   1        7.48        5.12      0.51 o
  -4   1   1      931.37      942.72      7.03 o
  -3   1   1       31.86       32.91      0.60 o
  -2   1   1     1822.09     1631.66     11.63 o
  -1   1   1     3147.51     3064.18     21.89 o
   1   1   1      358.20      357.11      3.29 o
   2   1   1    19329.07    20604.58    151.06 o
   3   1   1      131.54      114.47      0.90 o
   4   1   1      340.32      334.66      2.10 o
   5   1   1        7.55       10.24      0.51 o
   6   1   1        8.37        8.80      0.50 o
   7   1   1       23.40       22.14      0.96 o
   8   1   1       17.78       14.23      1.53 o
   9   1   1        0.24        2.63      2.00 o
  10   1   1        4.91       11.72      2.27 o
 -10   2   1        6.50        7.49      2.53 o
  -9   2   1        6.63        3.34      1.03 o
  -8   2   1       56.56       58.18      1.19 o
  -7   2   1       26.14       25.74      0.80 o
  -6   2   1       29.54       27.99      0.67 o
  -5   2   1       15.90       14.82      0.54 o
  -4   2   1      700.10      708.34      4.73 o
  -3   2   1      799.47      828.93      5.57 o
  -2   2   1       12.99       12.92      0.56 o
  -1   2   1      867.82      794.87      5.67 o
   0   2   1      417.26      356.62      2.64 o
   1   2   1      496.48      478.83      4.90 o
   2   2   1      192.68      169.30      2.01 o
   3   2   1     1692.99     1720.36      9.69 o
   4   2   1      406.64      414.75      2.94 o
   5   2   1        4.95        8.84      0.43 o
   6   2   1       30.35       30.78      0.66 o
   7   2   1       54.91       50.98      2.27 o
   8   2   1       24.86       22.96      1.35 o
   9   2   1       14.68       18.35      3.48 o
  -9   3   1        5.55        5.25      1.06 o
  -8   3   1        4.04        2.14      0.69 o
  -7   3   1        1.03        0.39      0.38 o
  -6   3   1       38.97       36.88      0.89 o
  -5   3   1       11.30        8.65      0.68 o
  -4   3   1       41.94       41.87      0.78 o
  -3   3   1        6.55        2.00      0.41 o
  -2   3   1      674.44      670.08      5.39 o
  -1   3   1       73.57       77.17      1.26 o
   0   3   1      257.55      238.24      3.63 o
   1   3   1       98.66       85.82      1.11 o
   2   3   1      357.43      356.54      4.37 o
   3   3   1        0.01        0.70      0.33 o
   4   3   1       13.79       10.17      0.51 o
   5   3   1       80.27       78.53      1.04 o
   6   3   1       26.31       27.12      0.73 o
   7   3   1       12.43       11.11      0.63 o
   8   3   1        1.95        1.87      1.00 o
   9   3   1        2.46        2.68      1.59 o
  -9   4   1        0.00        0.76      1.56 o
  -8   4   1        1.94        1.98      0.67 o
  -7   4   1        0.00        0.08      0.45 o
  -6   4   1        0.48        0.59      0.63 o
  -5   4   1      112.09      114.74      2.08 o
  -4   4   1      354.79      372.78      3.27 o
  -3   4   1      120.61      119.20      1.42 o
  -2   4   1       48.09       45.03      1.18 o
  -1   4   1        5.13        4.76      0.70 o
   0   4   1       40.66       41.19      1.04 o
   1   4   1        9.48        5.58      0.53 o
   2   4   1      897.47      868.85      8.61 o
   3   4   1      151.12      130.29      1.55 o
   4   4   1       20.75       28.16      0.72 o
   5   4   1       63.59       64.25      1.13 o
   6   4   1        8.90       12.22      0.63 o
   7   4   1        0.12       -0.08      0.40 o
   8   4   1        0.78        0.01      0.60 o
   9   4   1        1.14        2.05      2.53 o
  -9   5   1        0.89        1.40      1.12 o
  -8   5   1        4.81        3.69      0.76 o
  -7   5   1        4.43        2.53      0.77 o
  -6   5   1       19.34       20.52      0.99 o
  -5   5   1        1.33        1.42      0.56 o
  -4   5   1        9.13       12.04      0.94 o
  -3   5   1       79.21       94.80      1.56 o
  -2   5   1      654.53      650.19      5.64 o
  -1   5   1      208.52      208.48      2.56 o
   0   5   1     2870.68     3162.52     25.23 o
   1   5   1      120.81      136.23      1.97 o
   2   5   1      903.12      960.73      7.80 o
   3   5   1       20.04       18.38      0.84 o
   4   5   1       88.19       78.43      1.17 o
   5   5   1        0.00        0.02      0.42 o
   6   5   1        0.07        0.20      0.46 o
   7   5   1        6.76        7.03      1.05 o
   8   5   1        4.03        4.07      1.05 o
   9   5   1        3.69        2.67      1.10 o
  -9   6   1        4.38        3.38      1.28 o
  -8   6   1        4.07        3.01      0.83 o
  -7   6   1        0.65        1.08      0.76 o
  -6   6   1        9.04       10.25      0.90 o
  -5   6   1        4.91        3.98      0.88 o
  -4   6   1       33.23       31.47      1.32 o
  -3   6   1      325.68      316.71      3.18 o
  -2   6   1      478.04      498.03      4.63 o
  -1   6   1     1327.75     1420.70     11.83 o
   0   6   1      134.84      127.21      1.99 o
   1   6   1        1.38        0.01      0.50 o
   2   6   1      263.32      264.30      2.93 o
   3   6   1      113.02      106.24      1.46 o
   4   6   1       74.21       82.15      1.48 o
   5   6   1       92.82       86.46      1.42 o
   6   6   1       16.16       13.17      0.79 o
   7   6   1       14.94       14.45      1.33 o
   8   6   1        0.01        0.06      0.74 o
   9   6   1        0.06       -0.27      0.93 o
  -8   7   1        0.44        0.39      0.93 o
  -7   7   1        9.47        9.56      1.45 o
  -6   7   1       47.77       50.39      1.63 o
  -5   7   1        5.65        5.70      0.91 o
  -4   7   1       57.08       56.68      1.48 o
  -3   7   1       14.15       15.76      1.11 o
  -2   7   1       14.00        9.96      1.10 o
  -1   7   1       66.17       64.96      1.85 o
   0   7   1       86.74       93.38      1.76 o
   1   7   1      210.21      229.31      2.76 o
   2   7   1        2.40        3.62      0.86 o
   3   7   1        0.01        0.68      0.66 o
   4   7   1        2.40        3.79      0.89 o
   5   7   1       10.96       13.15      1.05 o
   6   7   1       12.24       12.04      1.06 o
   7   7   1        5.29        4.75      1.12 o
   8   7   1       35.60       40.37      2.85 o
  -8   8   1       17.03       17.02      4.05 o
  -7   8   1        0.44        0.28      1.13 o
  -6   8   1      138.94      145.67      2.50 o
  -5   8   1       20.13       19.64      1.44 o
  -4   8   1      122.19      123.24      2.16 o
  -3   8   1        3.09        3.34      1.04 o
  -2   8   1       86.14       79.27      2.27 o
  -1   8   1      124.97      125.22      2.39 o
   0   8   1      114.76      101.44      2.19 o
   1   8   1      144.89      138.51      2.44 o
   2   8   1       25.23       24.23      1.28 o
   3   8   1        7.48        6.86      1.31 o
   4   8   1      159.37      159.13      2.34 o
   5   8   1       82.30       89.50      1.83 o
   6   8   1       44.03       45.82      1.43 o
   7   8   1       17.79       18.18      2.50 o
   8   8   1        9.34       10.95      1.56 o
  -7   9   1        0.80       -0.59      0.96 o
  -6   9   1        0.33        0.37      0.85 o
  -5   9   1        1.48        0.78      0.89 o
  -4   9   1       72.97       73.27      2.49 o
  -3   9   1       24.94       23.28      1.69 o
  -2   9   1        1.42        1.79      0.98 o
  -1   9   1       86.71       66.72      2.21 o
   0   9   1        7.14        7.29      1.19 o
   1   9   1       65.48       62.43      2.08 o
   2   9   1       39.19       42.56      1.65 o
   3   9   1       16.17       17.62      1.61 o
   4   9   1        4.29        3.54      1.07 o
   5   9   1       33.95       32.37      1.62 o
   6   9   1        3.23        2.36      0.95 o
   7   9   1        0.14        0.07      0.69 o
  -7  10   1        0.96        1.33      1.04 o
  -6  10   1        1.30        0.39      0.96 o
  -5  10   1       40.52       43.50      1.76 o
  -4  10   1        8.70       11.41      1.76 o
  -3  10   1       57.99       58.58      2.07 o
  -2  10   1        3.16        2.49      1.06 o
  -1  10   1        0.51        0.31      0.84 o
   0  10   1        0.15        0.76      1.11 o
   1  10   1       29.06       32.04      2.05 o
   2  10   1        2.29        2.05      1.45 o
   3  10   1        1.20        1.21      1.27 o
   4  10   1       19.52       22.62      1.49 o
   5  10   1        0.80        0.20      0.74 o
   6  10   1        2.70        1.92      1.06 o
  -6  11   1        0.01        2.08      1.13 o
  -5  11   1        1.69        0.89      1.09 o
  -4  11   1        3.48        4.48      1.41 o
  -3  11   1        1.55        0.93      1.16 o
  -2  11   1       14.92        6.66      2.78 o
  -1  11   1        3.88        0.13      1.05 o
   0  11   1       10.79        2.90      1.92 o
   1  11   1        7.06        2.53      1.94 o
   2  11   1        0.01        0.07      0.85 o
   3  11   1        1.18        1.12      1.10 o
   4  11   1       15.96       12.52      3.79 o
   5  11   1        1.20        1.41      1.08 o
   6  11   1        2.32        0.91      1.98 o
  -5  12   1        1.53        1.25      1.78 o
  -4  12   1        5.24        5.23      1.81 o
  -3  12   1        5.45        7.28      1.89 o
  -2  12   1       15.81       12.60      5.30 o
  -1  12   1       19.38       26.19      5.58 o
   0  12   1        0.97        0.33      1.14 o
   1  12   1        0.39        0.01      0.99 o
   2  12   1        2.95        1.05      1.43 o
   3  12   1        0.43        1.05      1.56 o
   4  12   1        1.33        1.07      1.12 o
  -3  13   1        7.27        5.09      2.70 o
  -2  13   1       13.76        5.53      4.72 o
  -1  13   1        1.14       -0.16      1.22 o
   0  13   1        7.16        0.04      1.05 o
   1  13   1        3.66        0.30      1.27 o
   2  13   1        0.06       -0.90      1.43 o
   3  13   1        0.00       -0.22      1.03 o
 -10   0   2        4.36        3.12      2.14 o
  -9   0   2        5.13        3.73      1.83 o
  -8   0   2        7.22        9.32      0.97 o
  -7   0   2       45.85       51.93      2.30 o
  -6   0   2        0.40       -0.19      1.17 o
  -5   0   2      277.27      294.43      9.61 o
  -4   0   2     1296.27     1342.56     27.30 o
  -3   0   2      627.89      620.62     11.52 o
  -2   0   2    15079.34    15502.13    190.19 o
   0   0   2     1187.96     1095.16      9.91 o
   1   0   2    14095.75    14852.65    146.07 o
   2   0   2     5986.85     5677.29    167.38 o
   3   0   2        7.54        8.50      0.37 o
   4   0   2     6224.04     6331.62     66.21 o
   5   0   2       28.07       27.23      0.53 o
   6   0   2      503.44      458.73     12.59 o
   7   0   2       52.08       53.98      3.51 o
   8   0   2       11.68       18.51      3.02 o
 -10   1   2        0.23        4.72      2.24 o
  -9   1   2       25.53       23.44      1.05 o
  -8   1   2        1.27        0.79      0.70 o
  -7   1   2        3.38        3.00      0.59 o
  -6   1   2       41.38       41.32      0.95 o
  -5   1   2       73.92       78.22      0.96 o
  -4   1   2       21.42       22.68      0.52 o
  -3   1   2     1014.53     1027.28      6.94 o
  -2   1   2     1894.51     1747.15     12.76 o
  -1   1   2       16.99       17.27      0.67 o
   0   1   2     1937.84     1827.33     12.93 o
   1   1   2     1552.97     1479.09     11.20 o
   2   1   2       39.93       48.17      0.66 o
   3   1   2      191.88      180.88      1.57 o
   4   1   2       62.68       57.70      0.88 o
   5   1   2        1.31        1.10      0.38 o
   6   1   2      390.39      380.08      6.20 o
   7   1   2        4.19        2.43      0.45 o
   8   1   2       34.19       37.79      2.95 o
 -10   2   2        6.24        9.15      4.34 o
  -9   2   2        0.74        0.10      0.57 o
  -8   2   2        2.21        0.66      0.53 o
  -7   2   2       24.70       28.09      0.91 o
  -6   2   2       85.62       81.84      1.05 o
  -5   2   2       17.16       13.64      0.84 o
  -4   2   2      126.10      123.11      1.93 o
  -3   2   2      321.88      291.68      2.73 o
  -2   2   2      870.93      852.73      6.30 o
  -1   2   2     2645.96     2451.37     18.29 o
   0   2   2     2387.20     2175.40     16.00 o
   1   2   2      303.63      283.38      2.14 o
   2   2   2       74.92       74.62      0.77 o
   3   2   2        0.71        0.25      0.18 o
   4   2   2       89.48       98.35      0.75 o
   5   2   2        0.00        0.33      0.31 o
   6   2   2        0.55        0.47      0.50 o
   7   2   2        4.52        4.91      0.61 o
   8   2   2        0.50        0.31      0.68 o
 -10   3   2        1.21        0.19      1.85 o
  -9   3   2        3.13        1.05      0.66 o
  -8   3   2       35.99       37.68      1.27 o
  -7   3   2        0.09       -0.13      0.43 o
  -6   3   2       92.60       98.91      1.66 o
  -5   3   2      329.91      343.35      2.88 o
  -4   3   2      224.30      250.56      2.48 o
  -3   3   2      477.19      460.17      3.48 o
  -2   3   2      238.43      225.15      2.11 o
  -1   3   2       87.24       89.41      1.29 o
   0   3   2      721.37      682.71      5.54 o
   1   3   2      537.68      486.63      6.59 o
   2   3   2       38.94       38.95      0.67 o
   3   3   2       28.49       26.43      0.62 o
   4   3   2      104.35      100.87      0.93 o
   5   3   2       75.41       67.36      0.72 o
   6   3   2        0.38        0.63      0.61 o
   7   3   2        0.50        0.36      0.50 o
   8   3   2       23.53       26.10      1.06 o
   9   3   2        4.19        4.29      2.00 o
  -9   4   2        0.20       -0.07      0.62 o
  -8   4   2        9.28       10.20      0.80 o
  -7   4   2        0.90        1.44      0.66 o
  -6   4   2        7.76        8.09      0.73 o
  -5   4   2       15.10       11.45      0.82 o
  -4   4   2      163.52      174.26      1.94 o
  -3   4   2        0.00       -0.30      0.48 o
  -2   4   2        9.76       11.95      0.76 o
  -1   4   2      344.99      368.85      3.26 o
   0   4   2      180.00      177.05      2.00 o
   1   4   2      210.73      212.08      2.15 o
   2   4   2      384.90      398.39      5.39 o
   3   4   2        4.36        4.49      0.50 o
   4   4   2      246.13      272.11      2.28 o
   5   4   2       28.38       27.39      0.87 o
   6   4   2        4.35        2.13      0.39 o
   7   4   2        0.02        1.06      0.70 o
   8   4   2        0.00        0.51      0.67 o
   9   4   2        0.29       -1.36      2.53 o
  -9   5   2        0.34        0.21      0.93 o
  -8   5   2        0.27        0.05      0.54 o
  -7   5   2        5.66        5.21      0.83 o
  -6   5   2        1.62        1.69      0.83 o
  -5   5   2        3.09        4.24      0.73 o
  -4   5   2        7.60        9.39      0.72 o
  -3   5   2       83.24       69.16      1.94 o
  -2   5   2      273.12      244.20      2.77 o
  -1   5   2      299.30      301.72      3.35 o
   0   5   2      482.78      479.66      4.22 o
   1   5   2     1352.80     1502.55     11.72 o
   2   5   2       15.04       14.87      0.85 o
   3   5   2        0.06        0.36      0.44 o
   4   5   2       40.02       33.24      0.87 o
   5   5   2       72.52       64.44      1.02 o
   6   5   2        0.26        0.68      0.53 o
   7   5   2        4.61        2.07      0.60 o
   8   5   2        1.56        1.89      0.78 o
   9   5   2        3.64        3.70      2.92 o
  -9   6   2        0.02       -0.19      1.08 o
  -8   6   2        8.94        7.71      1.20 o
  -7   6   2       16.23       19.43      1.22 o
  -6   6   2        0.48        0.59      0.63 o
  -5   6   2        0.14        0.07      0.51 o
  -4   6   2      214.42      212.32      2.59 o
  -3   6   2       22.07       25.26      1.35 o
  -2   6   2      141.96      141.64      2.22 o
  -1   6   2      970.15      995.52      8.59 o
   0   6   2       95.03       97.75      1.80 o
   1   6   2        6.57        8.31      0.81 o
   2   6   2        4.14        4.33      1.01 o
   3   6   2       52.49       50.38      0.99 o
   4   6   2      244.67      244.22      2.60 o
   5   6   2       19.03       18.88      0.92 o
   6   6   2       32.50       29.86      0.87 o
   7   6   2       35.42       38.68      1.85 o
   8   6   2        6.13        4.78      1.59 o
  -8   7   2        0.99        0.84      0.98 o
  -7   7   2       48.16       47.45      1.73 o
  -6   7   2       30.64       37.74      1.49 o
  -5   7   2       10.66        7.93      1.23 o
  -4   7   2      503.62      535.65      5.72 o
  -3   7   2       36.80       31.79      1.35 o
  -2   7   2      580.78      580.08      6.07 o
  -1   7   2      164.34      187.03      2.68 o
   0   7   2      111.13      120.78      1.81 o
   1   7   2       25.70       29.50      1.23 o
   2   7   2       50.87       53.52      1.63 o
   3   7   2       95.04      109.16      1.65 o
   4   7   2        2.96        2.96      0.69 o
   5   7   2       17.13       21.32      1.06 o
   6   7   2        0.91        0.59      0.72 o
   7   7   2       85.57      100.29      2.62 o
   8   7   2        1.39        1.18      1.17 o
  -8   8   2        0.97        0.59      0.91 o
  -7   8   2        2.23        1.00      1.47 o
  -6   8   2       14.26       18.78      1.50 o
  -5   8   2       18.01       18.21      1.32 o
  -4   8   2       62.62       62.33      2.58 o
  -3   8   2      193.12      189.09      3.11 o
  -2   8   2      509.43      488.83      5.71 o
  -1   8   2       93.19       88.54      2.04 o
   0   8   2      522.61      522.76      7.93 o
   1   8   2        1.25        0.42      0.82 o
   2   8   2       17.56       16.74      1.06 o
   3   8   2       80.93       86.10      1.97 o
   4   8   2        0.02        0.34      0.73 o
   5   8   2       39.67       41.47      1.35 o
   6   8   2       30.09       33.38      1.36 o
   7   8   2        5.79        5.54      1.68 o
  -7   9   2        0.35        0.25      0.89 o
  -6   9   2        7.15        6.99      1.30 o
  -5   9   2        8.71        9.60      1.42 o
  -4   9   2        2.07        3.11      1.26 o
  -3   9   2      119.50      119.58      2.63 o
  -2   9   2        1.47        1.91      1.20 o
  -1   9   2       45.77       52.11      1.96 o
   0   9   2        0.28        0.06      0.85 o
   1   9   2      261.66      249.22      4.02 o
   2   9   2      224.66      206.17      3.26 o
   3   9   2        5.12        9.14      1.14 o
   4   9   2      131.52      134.75      2.31 o
   5   9   2       30.61       36.66      1.31 o
   6   9   2       15.71       16.24      2.67 o
   7   9   2        0.66        0.09      1.02 o
  -7  10   2        0.43       -0.28      1.08 o
  -6  10   2        3.07        2.24      0.99 o
  -5  10   2        0.60        1.09      0.99 o
  -4  10   2        2.35        2.39      1.11 o
  -3  10   2        1.00        2.45      1.56 o
  -2  10   2        4.57        5.34      1.45 o
  -1  10   2        0.31        0.10      0.98 o
   0  10   2      149.11      135.86      2.71 o
   1  10   2       32.33       24.63      1.49 o
   2  10   2       69.52       67.49      2.24 o
   3  10   2       88.32       84.21      2.22 o
   4  10   2        7.02        5.24      1.17 o
   5  10   2        1.02        0.04      0.76 o
   6  10   2        0.01       -0.26      0.76 o
  -6  11   2        0.24        0.00      0.93 o
  -5  11   2        0.82        1.36      1.17 o
  -4  11   2        0.34       -0.61      1.26 o
  -3  11   2       23.68       22.30      1.85 o
  -2  11   2        2.39        0.14      1.02 o
  -1  11   2        2.76        0.37      0.97 o
   0  11   2        0.55        0.08      0.94 o
   1  11   2        0.10        1.32      1.25 o
   2  11   2        5.59        3.35      2.00 o
   3  11   2        0.01        0.09      0.93 o
   4  11   2        0.45        0.31      0.92 o
   5  11   2        0.44        0.25      0.73 o
  -5  12   2        0.45        0.44      1.13 o
  -4  12   2        0.90        1.94      1.45 o
  -3  12   2        6.37        5.08      3.33 o
  -2  12   2        0.08        0.66      1.18 o
  -1  12   2        1.07       -0.01      1.04 o
   0  12   2        8.88       -0.07      1.01 o
   1  12   2        0.09        0.34      1.18 o
   2  12   2        0.21       -0.01      1.33 o
   3  12   2        0.02       -0.60      1.12 o
   4  12   2        0.14        0.11      0.96 o
  -3  13   2        5.00        5.26      2.95 o
  -2  13   2       27.40       36.60      2.50 o
  -1  13   2        3.08        1.98      1.62 o
   0  13   2        8.13       -0.30      1.48 o
   1  13   2        0.16        0.01      0.97 o
   2  13   2        0.39       -0.02      0.90 o
 -10   1   3        6.26        4.51      1.69 o
  -9   1   3        0.03       -0.03      0.49 o
  -8   1   3        0.91        0.75      0.72 o
  -7   1   3        9.45        7.30      0.64 o
  -6   1   3       19.52       16.07      0.79 o
  -5   1   3       31.39       30.67      0.72 o
  -4   1   3      858.53      892.47      8.05 o
  -3   1   3       92.61       82.80      1.18 o
  -2   1   3       10.50        8.37      0.41 o
  -1   1   3      364.91      347.60      3.67 o
   0   1   3     2084.40     2063.95     12.37 o
   1   1   3      456.38      459.27      2.86 o
   2   1   3       96.33       89.80      0.81 o
   3   1   3      911.63      941.21     11.69 o
   4   1   3      311.92      342.85      4.24 o
   5   1   3        1.84        0.87      0.29 o
   6   1   3      418.49      406.00      4.32 o
   7   1   3        2.57        1.58      1.36 o
   8   1   3       24.37       25.11      2.48 o
 -10   2   3        0.82        0.40      1.05 o
  -9   2   3       13.60       10.95      2.07 o
  -8   2   3        3.57        3.95      0.73 o
  -7   2   3       63.37       63.12      1.19 o
  -6   2   3      154.71      169.72      2.22 o
  -5   2   3        8.01       13.92      0.59 o
  -4   2   3      288.11      311.06      4.16 o
  -3   2   3      771.78      788.30      6.42 o
  -2   2   3      758.97      768.42      6.00 o
  -1   2   3      485.90      450.35      3.64 o
   0   2   3      158.56      163.73      1.69 o
   1   2   3     1547.83     1502.13      9.77 o
   2   2   3      178.91      165.15      1.16 o
   3   2   3        1.02        1.35      0.51 o
   4   2   3       57.90       54.64      1.04 o
   5   2   3       17.65       20.34      0.77 o
   6   2   3       55.27       59.49      1.93 o
   7   2   3        0.38        0.94      0.60 o
   8   2   3       48.52       44.31      2.34 o
   9   2   3        0.00       -1.22      2.86 o
 -10   3   3        0.32        0.68      2.34 o
  -9   3   3        0.03       -0.62      0.74 o
  -8   3   3        8.65        7.02      1.03 o
  -7   3   3        5.41        4.49      0.64 o
  -6   3   3       18.26       20.46      0.93 o
  -5   3   3        0.10       -0.19      0.46 o
  -4   3   3       18.77       17.27      0.98 o
  -3   3   3        0.03        0.89      0.48 o
  -2   3   3     1278.47     1250.97      9.90 o
  -1   3   3      147.46      118.42      1.70 o
   0   3   3     1248.97     1340.50     10.17 o
   1   3   3      126.79      140.92      1.30 o
   2   3   3      156.36      169.01      1.50 o
   3   3   3      319.29      319.61      2.18 o
   4   3   3      118.07      119.27      1.06 o
   5   3   3        2.85        3.26      0.48 o
   6   3   3        0.91        1.69      0.52 o
   7   3   3       24.93       24.03      1.01 o
   8   3   3        2.34        1.75      1.41 o
   9   3   3        0.67        0.76      1.76 o
  -9   4   3        0.24       -0.84      0.87 o
  -8   4   3        0.16        0.46      0.58 o
  -7   4   3       12.71       12.99      0.98 o
  -6   4   3       26.40       29.20      0.97 o
  -5   4   3       28.94       25.83      1.05 o
  -4   4   3       68.72       57.33      1.11 o
  -3   4   3       65.25       73.48      1.44 o
  -2   4   3        2.92        4.14      1.02 o
  -1   4   3       50.15       52.29      1.13 o
   0   4   3      121.18      121.09      1.96 o
   1   4   3        0.57        0.08      0.37 o
   2   4   3      253.67      272.08      2.32 o
   3   4   3      248.43      228.93      1.95 o
   4   4   3       95.99       98.41      1.02 o
   5   4   3        1.46        2.48      0.43 o
   6   4   3       28.43       28.07      0.95 o
   7   4   3        0.53        0.02      0.67 o
   8   4   3       10.42       12.13      1.43 o
   9   4   3        2.61        0.00      1.95 o
  -9   5   3        0.00       -0.28      0.65 o
  -8   5   3        1.38        1.19      0.68 o
  -7   5   3        9.16        8.13      1.00 o
  -6   5   3       20.17       22.91      1.23 o
  -5   5   3        4.88        6.11      0.78 o
  -4   5   3       51.15       53.24      1.23 o
  -3   5   3        0.02        0.60      0.79 o
  -2   5   3      127.99      136.53      2.04 o
  -1   5   3      182.65      213.73      2.30 o
   0   5   3       60.75       66.30      1.28 o
   1   5   3      678.53      728.24      7.04 o
   2   5   3       77.15       83.06      1.17 o
   3   5   3      316.31      329.15      2.75 o
   4   5   3      220.45      232.78      2.23 o
   5   5   3       52.93       47.74      0.81 o
   6   5   3       51.53       49.18      1.78 o
   7   5   3        0.04        0.22      0.90 o
   8   5   3        0.24        0.69      0.76 o
  -9   6   3        3.35        0.87      0.91 o
  -8   6   3        8.73        7.90      1.70 o
  -7   6   3       41.78       40.36      1.72 o
  -6   6   3        5.72        7.74      1.00 o
  -5   6   3        4.40        4.78      0.85 o
  -4   6   3        7.30        7.84      0.88 o
  -3   6   3      103.13      100.57      2.74 o
  -2   6   3      415.83      417.87      4.21 o
  -1   6   3        6.68        6.09      0.93 o
   0   6   3       50.81       57.64      1.59 o
   1   6   3        3.95        4.10      0.79 o
   2   6   3      111.23      107.27      2.80 o
   3   6   3       72.59       75.71      1.17 o
   4   6   3       22.62       18.77      0.79 o
   5   6   3       30.76       36.72      1.03 o
   6   6   3       99.05      101.29      1.67 o
   7   6   3        8.27        7.48      1.45 o
   8   6   3        3.80        2.09      1.05 o
  -8   7   3        1.63        0.28      0.89 o
  -7   7   3        1.44       -0.18      1.00 o
  -6   7   3       25.48       27.18      1.60 o
  -5   7   3       26.25       23.00      1.36 o
  -4   7   3       32.91       34.18      2.18 o
  -3   7   3        3.00        2.98      0.97 o
  -2   7   3        2.37        2.34      1.02 o
  -1   7   3      225.51      227.70      3.31 o
   0   7   3        8.31       10.71      1.06 o
   1   7   3       71.01       66.24      2.06 o
   2   7   3       13.70       13.26      0.97 o
   3   7   3       15.77       17.58      0.92 o
   4   7   3        0.03        0.07      0.44 o
   5   7   3        1.05        0.52      0.66 o
   6   7   3       17.20       19.65      1.41 o
   7   7   3        3.67        3.97      1.20 o
   8   7   3        1.41        1.05      1.13 o
  -8   8   3        8.51        6.04      1.42 o
  -7   8   3       35.30       38.42      1.98 o
  -6   8   3       37.01       34.44      1.71 o
  -5   8   3      109.09      115.36      2.61 o
  -4   8   3      121.66      131.13      2.79 o
  -3   8   3      112.95      120.23      2.65 o
  -2   8   3      400.53      417.07      5.30 o
  -1   8   3      434.59      408.38      4.48 o
   0   8   3      148.37      168.75      2.65 o
   1   8   3        9.45        7.38      1.17 o
   2   8   3      157.23      147.87      2.56 o
   3   8   3       28.70       30.49      1.35 o
   4   8   3        4.08        3.38      0.87 o
   5   8   3        2.66        1.44      0.94 o
   6   8   3       23.42       24.67      1.05 o
   7   8   3        0.35        0.23      1.19 o
  -7   9   3       15.60       16.65      1.47 o
  -6   9   3        0.06       -0.57      0.99 o
  -5   9   3        0.04        0.72      0.95 o
  -4   9   3        0.07       -0.19      1.18 o
  -3   9   3        8.18        9.93      1.51 o
  -2   9   3      207.16      193.81      3.37 o
  -1   9   3       16.75       15.26      1.33 o
   0   9   3      478.96      463.82      6.69 o
   1   9   3        0.47        0.18      0.85 o
   2   9   3        3.45        5.25      1.16 o
   3   9   3        1.22        1.44      0.97 o
   4   9   3       19.19       19.90      1.44 o
   5   9   3       21.98       23.70      1.67 o
   6   9   3        0.11        0.17      0.67 o
   7   9   3        0.34       -0.65      1.27 o
  -7  10   3        0.46        0.03      1.05 o
  -6  10   3        4.11        4.37      1.30 o
  -5  10   3        5.68        7.52      1.27 o
  -4  10   3       21.40       25.26      2.00 o
  -3  10   3        0.03       -1.24      1.24 o
  -2  10   3       20.29       24.06      1.69 o
  -1  10   3       67.64       60.20      2.27 o
   0  10   3       21.23       19.54      1.95 o
   1  10   3        1.02        2.44      1.04 o
   2  10   3        0.31       -0.45      0.98 o
   3  10   3        0.01        1.12      1.02 o
   4  10   3        2.00        0.99      1.02 o
   5  10   3        0.72        0.90      0.91 o
   6  10   3        0.73       -0.30      0.91 o
  -6  11   3        4.53        3.54      1.38 o
  -5  11   3        0.28        0.42      1.01 o
  -4  11   3        4.60        4.41      1.52 o
  -3  11   3        3.13        4.24      1.65 o
  -2  11   3        9.38        8.12      3.57 o
  -1  11   3        0.01        0.87      1.31 o
   0  11   3       14.33       15.86      3.49 o
   1  11   3        1.98        1.45      1.19 o
   2  11   3       28.98       34.45      1.82 o
   3  11   3        0.48        0.94      1.04 o
   4  11   3        1.91        2.25      1.20 o
   5  11   3        0.43        0.07      0.73 o
  -5  12   3        0.15        0.06      1.12 o
  -4  12   3       12.97       14.57      2.22 o
  -3  12   3        4.27        3.86      1.83 o
  -2  12   3        9.50        7.09      4.01 o
  -1  12   3       23.14       27.47      2.29 o
   0  12   3        6.05        4.20      2.86 o
   1  12   3        0.01       -0.19      1.20 o
   2  12   3        1.06        1.01      1.14 o
   3  12   3        3.06        2.82      1.22 o
   4  12   3        1.12        1.26      1.15 o
  -3  13   3        1.19        0.47      1.78 o
  -2  13   3       24.34       30.93      2.29 o
  -1  13   3        3.32        1.02      1.86 o
   0  13   3       12.88       -0.28      1.66 o
   1  13   3        1.77        0.75      1.29 o
   2  13   3        6.08        4.88      2.83 o
 -10   0   4       12.46        9.51      2.95 o
  -9   0   4        1.55        0.78      0.84 o
  -8   0   4        3.35        1.77      0.81 o
  -7   0   4        0.18        0.15      0.53 o
  -6   0   4       22.65       25.62      1.10 o
  -5   0   4       25.96       29.86      1.23 o
  -4   0   4      201.41      190.88      2.58 o
  -3   0   4     1521.47     1434.89     45.54 o
  -2   0   4     1549.92     1552.51     23.46 o
  -1   0   4      140.95      118.56      1.85 o
   0   0   4     2768.73     2627.52     22.16 o
   1   0   4      295.15      292.91      4.04 o
   2   0   4     2065.14     2109.15     18.28 o
   3   0   4     6192.13     6181.40    147.38 o
   4   0   4       43.76       46.72      1.86 o
   5   0   4     1025.00      976.49     13.66 o
   6   0   4       10.23       11.69      2.53 o
   8   0   4       41.65       38.29      4.09 o
 -10   1   4        2.48        1.52      0.91 o
  -9   1   4        8.77        4.32      1.56 o
  -8   1   4       10.41        9.23      0.89 o
  -7   1   4        6.71        8.14      0.85 o
  -6   1   4        0.37        0.21      0.40 o
  -5   1   4       85.85       89.04      1.28 o
  -4   1   4        0.00        0.38      0.25 o
  -3   1   4      125.71      128.58      1.55 o
  -2   1   4       15.96       17.18      0.86 o
  -1   1   4      483.20      491.70      4.00 o
   0   1   4       43.68       40.27      0.63 o
   1   1   4      623.94      629.06      3.93 o
   2   1   4      769.31      804.18      4.45 o
   3   1   4      205.63      190.03      2.00 o
   4   1   4      662.03      646.60      6.55 o
   5   1   4      589.13      585.50      9.56 o
   6   1   4       15.66       13.64      1.54 o
   7   1   4      141.06      139.83      4.04 o
   8   1   4        1.68        1.07      1.69 o
 -10   2   4        5.00        3.25      1.04 o
  -9   2   4        1.86        0.84      0.87 o
  -8   2   4        2.43        0.81      0.65 o
  -7   2   4        7.58        9.98      0.91 o
  -6   2   4       19.59       23.46      0.80 o
  -5   2   4       75.12       62.65      1.26 o
  -4   2   4       71.48       67.98      1.16 o
  -3   2   4        0.14        0.79      0.48 o
  -2   2   4     1519.38     1547.80     12.24 o
  -1   2   4      268.45      255.00      2.67 o
   0   2   4       60.63       85.38      1.22 o
   1   2   4     1897.54     1916.94     12.48 o
   2   2   4       34.20       32.78      0.66 o
   3   2   4       99.64       94.45      1.21 o
   4   2   4        1.43        0.30      0.41 o
   5   2   4       19.92       17.89      0.71 o
   6   2   4       31.15       32.10      0.92 o
   7   2   4        7.66        7.42      2.23 o
   8   2   4       29.28       31.70      2.25 o
   9   2   4        0.80       -1.56      2.83 o
 -10   3   4        0.63        0.23      0.85 o
  -9   3   4        1.05        0.73      0.94 o
  -8   3   4        4.62        4.02      0.78 o
  -7   3   4       81.68       87.98      1.66 o
  -6   3   4        3.34        2.39      0.60 o
  -5   3   4      100.15       89.54      1.76 o
  -4   3   4      170.39      165.54      2.04 o
  -3   3   4      154.32      186.89      1.84 o
  -2   3   4     1549.48     1597.75     12.69 o
  -1   3   4      104.26      106.48      1.63 o
   0   3   4       41.08       48.92      0.91 o
   1   3   4      143.13      130.18      1.22 o
   2   3   4       88.39       83.94      1.14 o
   3   3   4       17.02       15.25      0.80 o
   4   3   4        0.52        0.87      0.56 o
   5   3   4       32.07       29.69      0.87 o
   6   3   4       22.87       24.21      0.80 o
   7   3   4        0.82        0.86      0.56 o
   8   3   4        0.50        1.04      1.55 o
   9   3   4        0.66        2.05      2.07 o
  -9   4   4        0.22        0.69      0.97 o
  -8   4   4        0.09        0.29      0.57 o
  -7   4   4        1.64        1.16      0.64 o
  -6   4   4       11.22       11.47      1.35 o
  -5   4   4        3.23        1.99      0.99 o
  -4   4   4       39.31       46.92      1.29 o
  -3   4   4      308.35      312.05      3.20 o
  -2   4   4      125.80      135.51      1.95 o
  -1   4   4       47.41       55.40      1.12 o
   0   4   4      486.62      453.56      5.76 o
   1   4   4       47.62       53.60      0.84 o
   2   4   4       54.11       54.42      0.85 o
   3   4   4       93.32      100.34      1.32 o
   4   4   4        2.46        2.46      0.34 o
   5   4   4      101.03      111.10      1.69 o
   6   4   4       34.40       35.23      1.32 o
   7   4   4        3.21        1.95      0.84 o
   8   4   4        4.53        2.64      2.34 o
  -9   5   4        1.08        0.58      0.87 o
  -8   5   4       15.96       16.65      1.49 o
  -7   5   4        3.00        3.19      0.76 o
  -6   5   4       13.78       15.42      1.03 o
  -5   5   4        2.21        2.97      0.73 o
  -4   5   4       21.70       29.47      1.18 o
  -3   5   4       92.65       87.94      1.79 o
  -2   5   4        0.19        0.67      0.71 o
  -1   5   4      104.11      106.04      1.81 o
   0   5   4      100.01      119.09      1.82 o
   1   5   4       14.03       15.48      0.79 o
   2   5   4       15.89       17.67      0.75 o
   3   5   4        4.68        8.40      0.58 o
   4   5   4       99.58       90.48      1.36 o
   5   5   4       69.17       66.32      0.94 o
   6   5   4        1.32        1.71      1.04 o
   7   5   4        2.31        1.92      0.89 o
   8   5   4        8.14        7.39      6.19 o
  -9   6   4        3.17        1.12      0.96 o
  -8   6   4        0.54        0.16      0.73 o
  -7   6   4        0.18       -0.16      0.90 o
  -6   6   4        0.31        0.23      0.72 o
  -5   6   4       17.14       16.43      1.14 o
  -4   6   4      415.16      437.00      5.41 o
  -3   6   4        4.79        3.63      0.84 o
  -2   6   4        8.94       11.39      1.05 o
  -1   6   4      642.15      626.44      5.95 o
   0   6   4       41.40       42.72      1.15 o
   1   6   4       34.82       33.53      1.23 o
   2   6   4       47.94       46.60      1.25 o
   3   6   4       38.76       38.12      1.01 o
   4   6   4       46.97       50.67      1.07 o
   5   6   4       78.45       83.05      1.32 o
   6   6   4        0.61        0.77      0.43 o
   7   6   4        0.02       -0.44      0.68 o
   8   6   4        0.03        2.01      2.10 o
  -8   7   4        3.62        1.42      1.15 o
  -7   7   4       23.76       27.96      1.57 o
  -6   7   4       19.30       23.41      1.27 o
  -5   7   4      514.41      518.01      6.26 o
  -4   7   4        9.26        8.37      1.25 o
  -3   7   4      591.10      587.08      6.37 o
  -2   7   4      150.00      153.45      2.63 o
  -1   7   4       28.65       25.14      1.39 o
   0   7   4       85.01       83.20      2.04 o
   1   7   4        0.94        0.26      0.64 o
   2   7   4       97.97       95.42      4.22 o
   3   7   4        0.00        0.52      0.57 o
   4   7   4       29.35       30.81      1.09 o
   5   7   4       10.31        8.71      0.75 o
   6   7   4        1.69        0.71      0.45 o
   7   7   4        7.68        6.84      1.25 o
  -8   8   4        0.23        0.05      0.74 o
  -7   8   4       32.44       35.35      1.69 o
  -6   8   4       13.68       17.81      1.44 o
  -5   8   4       66.26       69.02      1.83 o
  -4   8   4       39.66       37.46      1.75 o
  -3   8   4      277.97      262.52      3.73 o
  -2   8   4      145.85      145.01      3.00 o
  -1   8   4      374.25      379.50      5.07 o
   0   8   4       85.45       78.62      2.34 o
   1   8   4        0.06       -0.12      0.72 o
   2   8   4      125.19      132.14      2.42 o
   3   8   4       69.94       66.94      1.73 o
   4   8   4        0.54        1.17      0.78 o
   5   8   4        2.57        2.71      0.96 o
   6   8   4        1.19        1.52      1.00 o
   7   8   4        0.12       -0.06      1.11 o
  -7   9   4        0.03        0.21      0.94 o
  -6   9   4        0.09        0.22      0.95 o
  -5   9   4        7.64        9.86      1.40 o
  -4   9   4        2.38        0.76      0.97 o
  -3   9   4       53.44       55.18      1.89 o
  -2   9   4       19.71       16.74      1.70 o
  -1   9   4       42.63       38.35      1.80 o
   0   9   4      284.86      277.68      4.14 o
   1   9   4      280.26      271.27      3.57 o
   2   9   4      103.70      112.38      2.15 o
   3   9   4       23.98       22.60      1.34 o
   4   9   4        7.82        9.89      1.11 o
   5   9   4        8.90       11.10      1.07 o
   6   9   4        4.26        1.49      1.28 o
  -7  10   4        3.04        2.76      1.30 o
  -6  10   4        0.21        0.92      1.36 o
  -5  10   4        1.14        1.26      1.21 o
  -4  10   4        6.27        3.22      1.55 o
  -3  10   4        2.10        3.84      1.25 o
  -2  10   4       35.23       36.37      2.15 o
  -1  10   4        5.34        3.67      1.21 o
   0  10   4        8.27        5.22      1.71 o
   1  10   4       22.32       16.33      1.66 o
   2  10   4       51.11       49.86      1.92 o
   3  10   4        0.00        0.31      0.77 o
   4  10   4        1.80        2.34      0.90 o
   5  10   4        0.93        1.14      0.85 o
   6  10   4        7.34        3.65      3.57 o
  -6  11   4        2.77        3.03      1.44 o
  -5  11   4        0.77        2.55      1.32 o
  -4  11   4        0.34       -0.38      1.36 o
  -3  11   4        4.94        3.84      2.00 o
  -2  11   4        3.17        1.12      1.39 o
  -1  11   4        7.28        3.07      1.48 o
   0  11   4        0.00        0.45      1.40 o
   1  11   4       16.20       12.28      5.41 o
   2  11   4        7.59        6.90      3.07 o
   3  11   4        0.03        0.46      1.01 o
   4  11   4        0.11        0.05      0.77 o
   5  11   4        0.33        0.28      0.80 o
  -4  12   4        1.29        0.17      1.43 o
  -3  12   4        5.41        3.72      2.36 o
  -2  12   4        6.75        5.94      2.95 o
  -1  12   4        1.30        1.36      1.54 o
   0  12   4        1.13        0.43      1.20 o
   1  12   4        0.41        0.48      1.24 o
   2  12   4        0.01       -0.12      1.02 o
   3  12   4        0.01       -0.69      1.13 o
  -2  13   4        3.03        0.94      1.76 o
  -1  13   4        8.49        6.57      3.70 o
   0  13   4        2.41        1.06      1.66 o
   1  13   4        4.01        5.45      2.77 o
 -10   1   5        1.62        1.00      0.72 o
  -9   1   5       24.24       23.15      1.44 o
  -8   1   5       19.57       23.95      1.04 o
  -7   1   5        2.04        3.82      0.83 o
  -6   1   5       79.02       83.72      1.36 o
  -5   1   5        0.80        0.93      0.33 o
  -4   1   5      231.12      245.80      3.49 o
  -3   1   5     1183.11     1194.19     13.94 o
  -2   1   5      283.47      280.39      4.11 o
  -1   1   5      597.88      613.01      4.41 o
   0   1   5      271.61      265.96      3.16 o
   1   1   5       80.93       75.07      0.84 o
   2   1   5       36.26       45.88      0.57 o
   3   1   5       60.18       53.92      1.02 o
   4   1   5        5.55        4.40      0.57 o
   5   1   5      227.76      238.97      4.88 o
   6   1   5        5.46        3.68      1.70 o
   7   1   5       78.04       76.03      3.14 o
   8   1   5        4.28        2.19      2.68 o
   9   1   5        0.01       -0.49      2.63 o
 -10   2   5        0.04       -0.22      0.74 o
  -9   2   5        4.71        4.39      1.37 o
  -8   2   5        0.14        0.41      0.76 o
  -7   2   5        4.25        3.92      0.93 o
  -6   2   5       60.38       60.98      1.11 o
  -5   2   5      342.55      369.27      5.18 o
  -4   2   5       68.22       88.75      1.34 o
  -3   2   5      530.87      578.34      4.74 o
  -2   2   5      241.69      215.51      2.83 o
  -1   2   5      453.22      471.90      4.17 o
   0   2   5     1247.28     1244.58      7.76 o
   1   2   5      150.10      137.15      1.18 o
   2   2   5        4.11        2.92      0.44 o
   3   2   5       38.72       40.83      1.05 o
   4   2   5        2.91        3.76      0.46 o
   5   2   5       52.07       45.72      1.35 o
   6   2   5        0.26        0.20      0.35 o
   7   2   5       62.93       65.76      2.64 o
   8   2   5        0.67       -0.63      1.57 o
 -10   3   5        0.10       -1.03      1.47 o
  -9   3   5        2.02        1.79      1.07 o
  -8   3   5        2.98        3.32      0.80 o
  -7   3   5        0.61        0.45      0.74 o
  -6   3   5       24.29       32.73      1.08 o
  -5   3   5        0.03       -0.33      0.59 o
  -4   3   5      101.13      104.38      1.51 o
  -3   3   5      136.77      141.67      2.28 o
  -2   3   5       66.49       66.53      1.48 o
  -1   3   5     1403.20     1383.74     11.07 o
   0   3   5      124.61      136.90      1.45 o
   1   3   5       51.97       59.57      0.92 o
   2   3   5       48.40       52.06      0.79 o
   3   3   5      170.72      163.82      1.29 o
   4   3   5       32.57       30.39      0.91 o
   5   3   5        5.60        5.95      0.81 o
   6   3   5        5.43        3.81      0.68 o
   7   3   5       61.17       61.37      2.61 o
   8   3   5        2.48        3.30      1.86 o
  -9   4   5        0.17        0.93      1.01 o
  -8   4   5        0.73        0.81      0.67 o
  -7   4   5       14.73       14.60      1.08 o
  -6   4   5       13.85       12.88      1.02 o
  -5   4   5       17.77       20.43      1.12 o
  -4   4   5       74.32       73.47      1.41 o
  -3   4   5        6.25       12.14      1.03 o
  -2   4   5       37.31       39.60      1.17 o
  -1   4   5      609.22      666.53      6.71 o
   0   4   5      410.70      427.94      4.16 o
   1   4   5        0.21        0.05      0.39 o
   2   4   5       76.38       72.70      1.27 o
   3   4   5       11.58       11.96      0.49 o
   4   4   5        0.79        0.55      0.25 o
   5   4   5      164.39      171.66      3.30 o
   6   4   5        0.82        1.41      0.63 o
   7   4   5       26.00       19.49      1.20 o
   8   4   5        0.19       -1.19      2.27 o
  -9   5   5        7.21        3.90      1.33 o
  -8   5   5        9.28       10.10      1.82 o
  -7   5   5        0.21       -0.08      0.55 o
  -6   5   5       18.81       23.78      1.45 o
  -5   5   5       63.90       66.26      1.55 o
  -4   5   5        0.63        0.90      0.58 o
  -3   5   5       59.52       52.03      1.34 o
  -2   5   5       39.06       47.43      1.33 o
  -1   5   5       42.42       44.48      1.34 o
   0   5   5       91.97       96.53      2.38 o
   1   5   5      212.61      213.20      2.28 o
   2   5   5       74.28       73.47      1.18 o
   3   5   5      179.77      182.79      2.13 o
   4   5   5       24.28       22.44      0.76 o
   5   5   5       34.48       33.91      1.74 o
   6   5   5       22.87       24.43      1.28 o
   7   5   5        3.83        2.98      1.10 o
   8   5   5        2.38        1.27      1.96 o
  -9   6   5        2.98        1.88      1.08 o
  -8   6   5        8.16        3.20      1.22 o
  -7   6   5        4.84        3.79      1.07 o
  -6   6   5       71.51       65.98      1.91 o
  -5   6   5       24.10       27.04      1.40 o
  -4   6   5        1.90        1.04      0.85 o
  -3   6   5       56.48       57.13      1.66 o
  -2   6   5       36.86       41.64      1.57 o
  -1   6   5        8.09        7.62      0.87 o
   0   6   5        0.00        0.31      0.63 o
   1   6   5       55.52       66.87      1.42 o
   2   6   5      352.01      356.27      3.38 o
   3   6   5       20.48       20.30      0.88 o
   4   6   5       59.81       64.04      1.24 o
   5   6   5       49.67       46.15      1.01 o
   6   6   5       31.65       37.84      1.55 o
   7   6   5        7.66        7.29      1.32 o
  -8   7   5        0.72        1.48      1.40 o
  -7   7   5        3.62        5.18      1.13 o
  -6   7   5        2.57        4.10      0.92 o
  -5   7   5       91.19       96.67      1.85 o
  -4   7   5        9.59        6.19      1.30 o
  -3   7   5       91.76       97.04      3.07 o
  -2   7   5      133.16      140.38      3.42 o
  -1   7   5        0.60        0.58      1.02 o
   0   7   5       33.08       29.06      1.43 o
   1   7   5       56.64       54.60      1.73 o
   2   7   5       59.48       59.37      1.74 o
   3   7   5      145.48      146.03      2.32 o
   4   7   5       59.00       64.81      1.36 o
   5   7   5       11.62       13.17      0.88 o
   6   7   5        0.39        0.20      0.83 o
   7   7   5        3.02        2.06      1.39 o
  -8   8   5        0.59        0.46      1.05 o
  -7   8   5        8.72        9.29      1.94 o
  -6   8   5        1.92        0.51      1.04 o
  -5   8   5       59.75       65.56      2.09 o
  -4   8   5       20.94       23.05      1.66 o
  -3   8   5      275.73      280.48      3.98 o
  -2   8   5        9.44        9.69      1.39 o
  -1   8   5      146.56      147.13      2.95 o
   0   8   5       77.95       82.05      2.50 o
   1   8   5       97.57       91.77      2.24 o
   2   8   5       66.73       68.58      1.47 o
   3   8   5       21.96       25.75      1.25 o
   4   8   5       18.15       21.11      1.17 o
   5   8   5        8.66        7.97      0.80 o
   6   8   5        6.45        8.49      1.28 o
   7   8   5        0.16        0.16      0.90 o
  -7   9   5        0.00        0.49      1.13 o
  -6   9   5        1.22        0.89      0.92 o
  -5   9   5        1.68        0.79      0.88 o
  -4   9   5        4.15        5.04      1.54 o
  -3   9   5        0.73        1.15      1.28 o
  -2   9   5       10.71        9.70      1.33 o
  -1   9   5      138.81      145.27      2.83 o
   0   9   5       11.62       10.50      1.56 o
   1   9   5       98.78      116.47      2.59 o
   2   9   5       94.40       83.00      1.97 o
   3   9   5        5.99        4.55      0.98 o
   4   9   5      102.32      113.90      3.08 o
   5   9   5        1.10        0.59      0.78 o
   6   9   5        5.38        3.13      1.43 o
  -6  10   5        3.81        4.90      1.34 o
  -5  10   5        0.92        1.56      1.09 o
  -4  10   5        5.03        5.24      1.67 o
  -3  10   5        5.90        3.29      1.74 o
  -2  10   5        0.01        0.07      0.96 o
  -1  10   5       16.82       21.57      1.71 o
   0  10   5       42.44       48.03      2.20 o
   1  10   5       48.10       46.90      1.77 o
   2  10   5        3.28        2.84      1.00 o
   3  10   5       17.54       14.64      2.08 o
   4  10   5       12.10       10.66      2.38 o
   5  10   5        0.18       -0.06      0.77 o
  -5  11   5        1.73        1.72      1.27 o
  -4  11   5        3.28        3.64      1.61 o
  -3  11   5       15.40       12.43      5.70 o
  -2  11   5        0.06       -0.04      0.99 o
  -1  11   5       18.22       28.13      1.94 o
   0  11   5        5.88        3.11      2.12 o
   1  11   5        0.25       -0.01      0.93 o
   2  11   5        6.40        2.81      1.93 o
   3  11   5        0.10       -0.40      0.93 o
   4  11   5        8.23        9.19      1.78 o
  -4  12   5        0.40        0.10      1.26 o
  -3  12   5       18.58       22.55      4.32 o
  -2  12   5        0.08       -0.03      1.17 o
  -1  12   5        2.77        2.13      1.38 o
   0  12   5        0.18        0.40      1.82 o
   1  12   5        0.01        0.00      1.34 o
   2  12   5        2.89        2.02      1.30 o
   3  12   5        2.37        4.45      1.75 o
  -1  13   5        7.09        2.85      2.28 o
   0  13   5        2.22        1.51      1.75 o
 -10   0   6        2.96        3.16      1.36 o
  -9   0   6       72.99       75.38      2.43 o
  -8   0   6       14.51       17.41      1.76 o
  -7   0   6      222.26      229.64      5.47 o
  -6   0   6        1.36        1.36      0.76 o
  -5   0   6      174.48      175.24      2.47 o
  -4   0   6       11.96       19.78      3.02 o
  -3   0   6      364.50      340.17      6.54 o
  -2   0   6     2235.21     2426.32     38.84 o
  -1   0   6       21.84       24.57      0.74 o
   0   0   6       71.75       77.13      1.24 o
   1   0   6      555.12      543.71      8.17 o
   2   0   6      341.93      351.41      2.97 o
   3   0   6       96.87       99.69      1.17 o
   4   0   6      325.89      334.71      5.91 o
   5   0   6       37.64       36.19      2.24 o
   7   0   6       53.96       59.54      4.58 o
 -10   1   6        0.54        0.41      0.80 o
  -9   1   6        0.01        0.15      0.69 o
  -8   1   6        1.35        1.95      0.74 o
  -7   1   6       31.73       36.91      1.19 o
  -6   1   6      113.09      109.36      2.41 o
  -5   1   6      190.58      193.25      2.25 o
  -4   1   6       61.71       58.40      0.96 o
  -3   1   6      413.74      378.87      5.46 o
  -2   1   6        6.96        7.70      0.56 o
  -1   1   6      128.86      140.15      1.46 o
   0   1   6      577.65      605.76      5.34 o
   1   1   6      880.71      905.08     11.35 o
   2   1   6      324.34      320.90      2.40 o
   3   1   6      283.66      307.86      2.97 o
   4   1   6       54.90       53.50      1.19 o
   5   1   6       26.95       23.27      1.82 o
   7   1   6        7.85        7.67      1.78 o
 -10   2   6        4.95        6.87      1.28 o
  -9   2   6       11.14        7.61      0.98 o
  -8   2   6        0.49        0.41      0.69 o
  -7   2   6        0.65        1.27      0.93 o
  -6   2   6       17.04       23.66      1.03 o
  -5   2   6        8.39        5.54      0.69 o
  -4   2   6      322.65      308.44      5.08 o
  -3   2   6       56.07       57.72      4.14 o
  -2   2   6        2.81        2.35      0.42 o
  -1   2   6     1474.29     1581.54     15.57 o
   0   2   6        1.70        2.51      0.51 o
   1   2   6        6.10        8.71      0.55 o
   2   2   6      177.04      190.37      1.69 o
   3   2   6        4.44        4.41      0.32 o
   4   2   6        1.06        1.55      0.52 o
   5   2   6        3.37        4.74      0.58 o
   6   2   6        6.20        4.67      2.83 o
   7   2   6       11.47       10.16      2.07 o
   8   2   6        0.08        1.27      1.61 o
  -9   3   6        1.55        0.55      0.93 o
  -8   3   6       10.57        8.52      1.34 o
  -7   3   6        9.97       15.01      1.20 o
  -6   3   6        1.60        1.57      0.67 o
  -5   3   6       27.28       31.24      0.99 o
  -4   3   6       11.48       14.45      1.55 o
  -3   3   6      262.21      268.45      3.56 o
  -2   3   6      196.71      213.68      2.50 o
  -1   3   6      877.86      965.70      8.21 o
   0   3   6       16.19       20.01      0.95 o
   1   3   6      148.20      159.19      1.51 o
   2   3   6      233.24      240.00      2.03 o
   3   3   6        4.37        3.65      0.48 o
   4   3   6       13.50       14.70      0.88 o
   5   3   6        1.09        1.67      0.50 o
   6   3   6        0.10        0.09      0.46 o
   7   3   6        5.22        4.96      1.92 o
   8   3   6        1.41        3.08      2.02 o
  -9   4   6        6.61        2.67      1.36 o
  -8   4   6        0.11       -0.20      0.68 o
  -7   4   6        1.36        0.88      0.65 o
  -6   4   6       10.74       14.77      1.32 o
  -5   4   6       20.23       17.71      1.06 o
  -4   4   6       76.22       88.84      1.52 o
  -3   4   6       39.88       36.76      1.34 o
  -2   4   6       40.77       37.12      1.28 o
  -1   4   6       58.98       63.80      1.47 o
   0   4   6        9.99        7.45      0.71 o
   1   4   6      391.40      418.30      3.41 o
   2   4   6       17.81       19.36      0.75 o
   3   4   6      216.49      222.54      2.14 o
   4   4   6       54.61       51.46      1.61 o
   5   4   6       22.48       22.56      1.02 o
   6   4   6        0.06        0.40      0.69 o
   7   4   6       12.16        9.68      5.70 o
   8   4   6        0.01       -0.91      3.17 o
  -9   5   6        0.07        0.39      0.75 o
  -8   5   6        3.72        1.47      0.90 o
  -7   5   6       14.87       17.68      1.19 o
  -6   5   6        0.30        1.26      1.17 o
  -5   5   6        1.52        1.24      0.64 o
  -4   5   6       11.06        9.56      0.78 o
  -3   5   6        2.07        1.81      0.99 o
  -2   5   6       59.73       56.90      1.76 o
  -1   5   6       11.57       14.35      0.97 o
   0   5   6      102.17      102.35      1.78 o
   1   5   6        0.01        0.19      0.51 o
   2   5   6        2.40        4.08      0.71 o
   3   5   6       22.23       24.67      1.04 o
   4   5   6      111.71      107.88      1.53 o
   5   5   6        0.72        0.52      0.62 o
   6   5   6       19.05       21.27      1.56 o
   7   5   6        0.01       -0.93      1.89 o
  -9   6   6        3.34        2.09      1.09 o
  -8   6   6        0.39        0.41      0.70 o
  -7   6   6       32.22       37.42      1.84 o
  -6   6   6        9.12       13.15      1.12 o
  -5   6   6       23.56       26.35      1.32 o
  -4   6   6      242.16      257.27      4.20 o
  -3   6   6      354.33      351.23      4.20 o
  -2   6   6       36.19       39.24      1.63 o
  -1   6   6       84.84       84.40      1.92 o
   0   6   6      119.05      119.62      2.13 o
   1   6   6       60.74       61.00      1.34 o
   2   6   6      225.06      225.90      2.55 o
   3   6   6       43.20       40.50      1.07 o
   4   6   6        6.63        5.53      0.71 o
   5   6   6       40.53       40.01      1.56 o
   6   6   6        3.03        3.10      0.92 o
   7   6   6        0.37        0.46      1.19 o
  -8   7   6        0.19        0.59      0.93 o
  -7   7   6        1.65        2.28      1.02 o
  -6   7   6       86.01       89.93      2.45 o
  -5   7   6        3.41        4.26      1.30 o
  -4   7   6      232.90      230.79      3.60 o
  -3   7   6       59.19       60.90      2.02 o
  -2   7   6       31.48       30.80      1.50 o
  -1   7   6      210.68      207.06      3.46 o
   0   7   6        6.79        7.91      1.31 o
   1   7   6      255.77      261.71      3.04 o
   2   7   6      143.71      147.03      2.14 o
   3   7   6       18.17       16.67      1.22 o
   4   7   6        5.48        6.10      0.82 o
   5   7   6        5.16        3.63      0.55 o
   6   7   6        0.09        0.64      0.96 o
   7   7   6        0.49        1.11      0.87 o
  -8   8   6       11.20        7.26      2.05 o
  -7   8   6        0.19       -1.13      1.26 o
  -6   8   6        4.92        6.30      1.95 o
  -5   8   6       13.59       11.64      1.24 o
  -4   8   6        0.05       -0.14      1.01 o
  -3   8   6       18.67       18.00      1.49 o
  -2   8   6       39.59       42.49      1.92 o
  -1   8   6        2.89        2.77      1.10 o
   0   8   6       11.98        9.06      1.23 o
   1   8   6      130.93      135.17      2.60 o
   2   8   6       27.80       29.16      1.79 o
   3   8   6      167.06      186.34      2.73 o
   4   8   6       31.29       34.21      1.44 o
   5   8   6        0.02        0.21      0.67 o
   6   8   6        1.49        0.17      1.12 o
  -7   9   6        1.32        0.34      1.11 o
  -6   9   6        8.67        5.45      2.38 o
  -5   9   6        0.04       -0.62      0.99 o
  -4   9   6        9.39        8.94      2.03 o
  -3   9   6       22.83       21.73      1.76 o
  -2   9   6       50.15       50.80      2.22 o
  -1   9   6        2.20        2.73      1.17 o
   0   9   6        0.10        0.88      1.17 o
   1   9   6        0.53        0.28      1.01 o
   2   9   6        2.36        3.45      1.04 o
   3   9   6       40.54       39.18      1.61 o
   4   9   6       52.84       57.22      2.57 o
   5   9   6       42.13       52.66      2.10 o
  -6  10   6        0.07        1.81      1.51 o
  -5  10   6        2.32        2.06      1.20 o
  -4  10   6        1.18        1.60      1.37 o
  -3  10   6        0.30        0.29      1.14 o
  -2  10   6        2.08        1.47      1.40 o
  -1  10   6        5.73        6.61      1.49 o
   0  10   6        0.00       -0.14      1.07 o
   1  10   6        0.55       -0.13      1.02 o
   2  10   6        1.38        1.71      0.91 o
   3  10   6        0.29        0.14      0.94 o
   4  10   6        4.12        2.45      0.90 o
   5  10   6        4.95        3.52      2.57 o
  -5  11   6        2.81        1.15      1.22 o
  -4  11   6        1.90        2.85      1.61 o
  -3  11   6       23.88       29.10      5.40 o
  -2  11   6        7.06        3.87      2.53 o
  -1  11   6        4.33        7.12      1.91 o
   0  11   6        0.59        0.90      1.33 o
   1  11   6        0.26        0.04      1.03 o
   2  11   6        4.27        4.30      1.52 o
   3  11   6        3.08        2.15      1.12 o
   4  11   6        0.17       -0.24      0.93 o
  -4  12   6        1.87        0.95      1.59 o
  -3  12   6        0.13        0.57      1.57 o
  -2  12   6        9.73        7.64      3.28 o
  -1  12   6        0.20        0.27      1.59 o
   0  12   6        0.06       -0.18      1.24 o
   1  12   6        0.73        0.34      1.11 o
   2  12   6        0.01        1.24      1.31 o
 -10   1   7        6.32        6.08      2.25 o
  -9   1   7       10.72        5.77      2.16 o
  -8   1   7        4.35        3.85      1.03 o
  -7   1   7       84.09       81.35      1.66 o
  -6   1   7        5.71        6.24      0.79 o
  -5   1   7      267.96      268.30      3.46 o
  -4   1   7        1.99        4.86      0.28 o
  -3   1   7        0.18        0.40      0.28 o
  -2   1   7       16.77       20.84      0.76 o
  -1   1   7       89.74       83.96      1.90 o
   0   1   7       22.39       26.60      0.70 o
   1   1   7      405.08      433.23      3.22 o
   2   1   7       59.31       66.16      1.01 o
   3   1   7        8.50        9.31      0.46 o
   4   1   7       13.40       13.35      0.47 o
   5   1   7        7.38        6.90      1.57 o
   6   1   7        9.38        5.69      4.33 o
   7   1   7        0.10        0.49      2.34 o
   8   1   7        0.51        0.29      2.63 o
  -9   2   7        0.54        1.01      1.05 o
  -8   2   7        0.84        0.36      0.95 o
  -7   2   7        0.82        0.74      0.80 o
  -6   2   7        0.37        0.18      0.73 o
  -5   2   7      121.72      126.68      2.10 o
  -4   2   7       53.06       59.68      3.20 o
  -3   2   7       35.25       32.16      1.62 o
  -2   2   7       99.75       76.21      1.85 o
  -1   2   7        8.53        5.71      0.45 o
   0   2   7      321.12      308.28      3.08 o
   1   2   7      453.08      485.23      3.95 o
   2   2   7        9.90       12.54      0.68 o
   3   2   7       15.35       17.19      0.83 o
   4   2   7        0.02        0.14      0.60 o
   5   2   7        0.49       -0.25      0.51 o
   6   2   7        0.01        1.21      1.31 o
   7   2   7        0.83       -0.68      2.44 o
   8   2   7        0.00        0.00      2.05 o
  -9   3   7        0.19        1.13      0.90 o
  -8   3   7       14.68       18.50      2.15 o
  -7   3   7        3.41        2.61      0.78 o
  -6   3   7        0.86        1.26      0.65 o
  -5   3   7        1.87        1.30      0.51 o
  -4   3   7       97.39      110.34      1.44 o
  -3   3   7        1.55        1.37      0.95 o
  -2   3   7       11.23       13.60      1.15 o
  -1   3   7      121.02      118.48      1.30 o
   0   3   7       13.38        9.97      0.53 o
   1   3   7       30.73       29.38      0.93 o
   2   3   7        0.22       -0.33      0.39 o
   3   3   7      333.23      353.86      3.09 o
   4   3   7        5.04        2.48      0.71 o
   5   3   7       43.31       42.52      1.10 o
   6   3   7       15.82       14.49      4.09 o
   7   3   7        0.86        1.15      1.48 o
   8   3   7        4.01        3.97      2.55 o
  -9   4   7        0.27        0.08      1.03 o
  -8   4   7        0.98        0.55      0.79 o
  -7   4   7       13.39       12.57      1.91 o
  -6   4   7       42.30       40.61      2.64 o
  -5   4   7        6.54        8.66      0.95 o
  -4   4   7        8.14        6.84      0.82 o
  -3   4   7      156.45      156.85      2.60 o
  -2   4   7        0.02        0.25      0.80 o
  -1   4   7       38.59       39.88      1.06 o
   0   4   7      197.22      210.70      2.36 o
   1   4   7       10.10       12.72      0.66 o
   2   4   7       15.77       17.54      0.66 o
   3   4   7        7.82        8.31      0.73 o
   4   4   7       56.46       51.81      1.52 o
   5   4   7       31.47       36.08      1.36 o
   6   4   7       22.38       18.55      1.45 o
   7   4   7        0.01       -1.92      2.09 o
  -9   5   7        1.23        1.97      1.82 o
  -8   5   7       11.37        5.71      2.48 o
  -7   5   7       64.73       66.23      3.61 o
  -6   5   7        0.01        0.03      0.60 o
  -5   5   7        0.52        0.03      0.66 o
  -4   5   7       32.64       30.64      1.41 o
  -3   5   7       81.01       81.11      1.93 o
  -2   5   7      258.52      262.84      3.12 o
  -1   5   7        0.98        0.90      0.82 o
   0   5   7       19.20       14.74      0.93 o
   1   5   7       16.78       17.47      0.87 o
   2   5   7      126.50      123.76      1.52 o
   3   5   7        6.31        8.21      0.72 o
   4   5   7        9.31        8.31      0.72 o
   5   5   7        0.05       -0.26      0.68 o
   6   5   7       12.70       11.23      3.16 o
   7   5   7        2.79        3.49      3.65 o
  -8   6   7        0.20        1.21      1.03 o
  -7   6   7        4.69        2.86      1.24 o
  -6   6   7        0.66        0.59      0.90 o
  -5   6   7       80.37       88.42      2.81 o
  -4   6   7       86.69       83.91      2.38 o
  -3   6   7        9.38        7.15      1.35 o
  -2   6   7       18.90       15.10      1.63 o
  -1   6   7       33.52       29.88      1.27 o
   0   6   7       33.10       29.52      1.09 o
   1   6   7      222.79      232.99      2.62 o
   2   6   7        3.86        3.85      0.83 o
   3   6   7      103.28      109.19      1.73 o
   4   6   7       48.46       52.29      1.02 o
   5   6   7        0.29        0.65      0.86 o
   6   6   7        0.48        0.72      1.03 o
   7   6   7        0.41        2.80      2.31 o
  -8   7   7        5.91        3.28      1.63 o
  -7   7   7        3.05        3.71      1.32 o
  -6   7   7        0.09        0.05      0.83 o
  -5   7   7        6.41        4.16      1.12 o
  -4   7   7        5.21        5.91      1.36 o
  -3   7   7       71.88       72.46      2.02 o
  -2   7   7        2.56        7.61      1.30 o
  -1   7   7      357.62      369.18      4.52 o
   0   7   7       22.80       22.91      1.56 o
   1   7   7      215.61      222.89      3.79 o
   2   7   7        7.11        8.94      1.05 o
   3   7   7        0.44        1.06      0.68 o
   4   7   7        1.72        2.13      0.66 o
   5   7   7        1.06        1.28      1.34 o
   6   7   7        5.29        4.23      1.25 o
  -7   8   7        0.58        0.93      1.28 o
  -6   8   7        7.61        6.30      1.87 o
  -5   8   7        1.70        1.19      0.87 o
  -4   8   7       10.31        7.58      2.22 o
  -3   8   7       46.61       47.24      2.23 o
  -2   8   7       98.98      106.56      3.06 o
  -1   8   7      146.41      148.99      3.59 o
   0   8   7        6.81        6.96      1.10 o
   1   8   7       20.13       27.21      1.33 o
   2   8   7        5.45        3.52      0.90 o
   3   8   7       12.22       12.48      1.32 o
   4   8   7       22.08       27.14      1.22 o
   5   8   7        0.01        1.51      1.19 o
   6   8   7        0.40       -0.52      1.28 o
  -7   9   7        0.56        0.42      0.98 o
  -6   9   7        0.20        0.00      0.68 o
  -5   9   7        1.51        0.41      0.84 o
  -4   9   7        3.13        1.07      1.25 o
  -3   9   7        2.55        1.34      1.40 o
  -2   9   7        0.62        0.84      1.04 o
  -1   9   7       10.91       11.43      1.64 o
   0   9   7        0.03        0.93      1.05 o
   1   9   7       33.39       35.71      1.78 o
   2   9   7        3.25        4.03      1.16 o
   3   9   7      121.28      129.91      2.59 o
   4   9   7        1.98        1.36      1.07 o
   5   9   7       24.86       28.33      2.67 o
  -6  10   7        0.12        0.01      0.99 o
  -5  10   7        0.61        0.37      1.02 o
  -4  10   7        0.09       -0.01      1.11 o
  -3  10   7        1.31        1.77      1.43 o
  -2  10   7        2.09        3.40      1.33 o
  -1  10   7        0.18       -0.77      1.27 o
   0  10   7       10.73       13.76      2.92 o
   1  10   7        7.57        8.96      1.48 o
   2  10   7        0.50        1.06      1.20 o
   3  10   7        5.90        6.38      1.06 o
   4  10   7        1.72        2.32      1.00 o
  -5  11   7        0.21        1.44      1.25 o
  -4  11   7        7.46        3.04      2.45 o
  -3  11   7        6.55        3.86      2.26 o
  -2  11   7        6.49        4.94      2.49 o
  -1  11   7        0.57       -0.27      1.48 o
   0  11   7        0.72        1.13      1.32 o
   1  11   7       15.06       21.17      1.58 o
   2  11   7        5.25        3.83      1.52 o
   3  11   7       16.00       19.58      1.72 o
  -3  12   7        0.63        1.18      1.73 o
  -2  12   7        2.13        0.80      1.49 o
  -1  12   7       26.58       35.44      2.71 o
   0  12   7        5.59        3.24      1.89 o
   1  12   7       13.69       15.52      2.31 o
  -9   0   8        3.49       -0.38      2.17 o
  -8   0   8       72.73       75.89      3.48 o
  -7   0   8       35.81       39.61      3.65 o
  -6   0   8       32.68       36.45      2.14 o
  -5   0   8        7.66        4.19      1.38 o
  -4   0   8       20.92       20.20      1.90 o
  -3   0   8       53.93       51.61      2.10 o
  -2   0   8       12.32       15.83      1.61 o
  -1   0   8       83.15       77.79      1.09 o
   0   0   8      297.72      303.83      3.08 o
   1   0   8      167.37      162.74      2.01 o
   2   0   8       33.78       29.29      1.06 o
   3   0   8       11.37       11.81      0.77 o
   4   0   8       35.41       29.90      2.20 o
   5   0   8        0.36       -0.88      1.95 o
   6   0   8        8.39        0.10      1.95 o
  -9   1   8        6.50        1.28      1.74 o
  -8   1   8        1.78        0.85      0.74 o
  -7   1   8       42.36       35.90      3.09 o
  -6   1   8       64.89       57.68      2.30 o
  -5   1   8      135.47      136.07      2.93 o
  -4   1   8       18.97       17.29      1.31 o
  -3   1   8       22.01       21.89      1.81 o
  -2   1   8        1.64        2.70      0.61 o
  -1   1   8       20.85       16.72      0.66 o
   0   1   8        1.03        3.27      0.56 o
   1   1   8        8.39        8.09      0.52 o
   2   1   8        3.27        2.36      0.56 o
   3   1   8        9.01        9.00      0.57 o
   4   1   8       18.25       18.72      1.31 o
   5   1   8       16.61       25.47      2.17 o
   6   1   8        0.27        0.45      1.22 o
  -9   2   8        2.26        1.21      1.38 o
  -8   2   8        2.66        1.38      0.99 o
  -7   2   8        7.17        7.22      0.94 o
  -6   2   8        0.79        2.05      0.69 o
  -5   2   8      107.03      102.80      1.57 o
  -4   2   8        4.76        4.28      2.17 o
  -3   2   8      240.67      253.62      2.95 o
  -2   2   8        3.70        3.16      0.47 o
  -1   2   8        4.22        6.95      0.68 o
   0   2   8       15.15       18.00      1.14 o
   1   2   8      222.77      229.22      2.77 o
   2   2   8       49.40       61.80      1.02 o
   3   2   8       78.16       83.50      1.55 o
   4   2   8        1.99        2.46      0.82 o
   5   2   8        0.65        0.41      0.25 o
   6   2   8        3.14        3.20      1.73 o
   7   2   8        1.42        0.74      1.70 o
  -9   3   8        0.18        0.25      1.22 o
  -8   3   8        0.24        0.36      0.94 o
  -7   3   8       10.28        9.82      1.26 o
  -6   3   8       17.36       19.63      1.53 o
  -5   3   8        0.39        0.42      1.16 o
  -4   3   8       27.39       28.60      1.93 o
  -3   3   8       61.60       58.17      1.02 o
  -2   3   8        8.85        8.14      0.75 o
  -1   3   8       36.17       33.14      1.05 o
   0   3   8       14.50       12.18      0.70 o
   1   3   8       18.40       18.87      1.03 o
   2   3   8       35.79       37.76      1.13 o
   3   3   8       23.70       22.10      1.05 o
   4   3   8        5.00        4.91      0.72 o
   5   3   8        0.01        0.21      0.69 o
   6   3   8        2.75        0.11      1.77 o
   7   3   8        0.00       -0.73      1.50 o
  -9   4   8        0.04        0.70      1.21 o
  -8   4   8        1.56        0.78      1.18 o
  -7   4   8        4.04        4.85      1.42 o
  -6   4   8       35.78       45.72      2.92 o
  -5   4   8       76.18       73.56      2.62 o
  -4   4   8        0.14       -0.05      0.43 o
  -3   4   8       18.00       21.85      2.17 o
  -2   4   8        0.30        0.28      0.52 o
  -1   4   8      146.28      147.50      2.06 o
   0   4   8       26.57       27.21      1.09 o
   1   4   8       38.87       41.09      1.03 o
   2   4   8        4.21        3.48      0.70 o
   3   4   8       22.00       23.52      1.29 o
   4   4   8       17.12       12.99      0.61 o
   5   4   8       34.82       34.80      2.28 o
   6   4   8        0.80        1.55      2.15 o
   7   4   8        4.84        5.66      3.96 o
  -9   5   8        0.29        0.57      1.23 o
  -8   5   8        1.70        1.53      0.95 o
  -7   5   8        7.90        7.23      2.02 o
  -6   5   8        0.15        0.10      0.65 o
  -5   5   8        6.61        4.77      0.96 o
  -4   5   8        6.80        7.73      0.69 o
  -3   5   8       34.83       34.09      1.74 o
  -2   5   8       18.42       17.51      1.29 o
  -1   5   8        0.35        0.35      0.60 o
   0   5   8        1.05        0.76      0.74 o
   1   5   8       19.49       15.46      0.84 o
   2   5   8        0.36        1.32      0.58 o
   3   5   8       62.27       57.80      1.38 o
   4   5   8        6.37        3.28      0.61 o
   5   5   8       27.90       27.55      1.86 o
   6   5   8        0.12        0.02      0.70 o
   7   5   8        1.05        1.41      2.14 o
  -8   6   8        2.99        2.14      1.65 o
  -7   6   8        0.17        0.94      0.97 o
  -6   6   8       44.01       47.06      2.25 o
  -5   6   8       35.13       36.11      1.32 o
  -4   6   8        6.44        8.13      1.36 o
  -3   6   8        1.90        0.64      0.89 o
  -2   6   8        2.24        2.29      1.16 o
  -1   6   8      105.26      105.26      2.90 o
   0   6   8      113.64      121.51      2.42 o
   1   6   8      201.86      198.79      2.77 o
   2   6   8      216.59      217.96      2.44 o
   3   6   8       89.36       97.87      1.59 o
   4   6   8        0.90        0.88      0.62 o
   5   6   8        0.02        0.02      0.84 o
   6   6   8        0.99        0.67      1.36 o
  -8   7   8        0.26        0.77      1.55 o
  -7   7   8        0.95       -0.39      0.80 o
  -6   7   8        7.42        5.02      1.88 o
  -5   7   8        2.75        1.35      0.99 o
  -4   7   8        5.93        5.42      1.59 o
  -3   7   8        2.26        3.62      1.42 o
  -2   7   8      239.96      225.29      3.36 o
  -1   7   8       33.36       33.87      1.75 o
   0   7   8      348.80      357.65      4.46 o
   1   7   8        2.47        2.33      0.82 o
   2   7   8        0.08        0.24      0.75 o
   3   7   8        1.85        0.72      0.69 o
   4   7   8        6.92        7.74      0.87 o
   5   7   8        5.10        5.40      1.13 o
   6   7   8        1.97        2.43      1.38 o
  -7   8   8        2.47        3.75      1.78 o
  -6   8   8        2.99        2.38      1.25 o
  -5   8   8        8.01        3.98      1.79 o
  -4   8   8        7.73        2.98      1.65 o
  -3   8   8        0.79        0.77      1.15 o
  -2   8   8        8.10        6.39      1.80 o
  -1   8   8       10.44        6.23      1.22 o
   0   8   8       55.81       51.39      1.61 o
   1   8   8       15.78       18.97      1.22 o
   2   8   8       73.73       80.41      2.09 o
   3   8   8        0.32        0.62      0.69 o
   4   8   8        6.85        8.23      0.95 o
   5   8   8        6.13        5.13      1.84 o
  -6   9   8        0.00        0.34      0.93 o
  -5   9   8        0.25        0.28      0.88 o
  -4   9   8       23.28       24.84      4.54 o
  -3   9   8       16.75       13.04      6.02 o
  -2   9   8       12.24       16.73      1.73 o
  -1   9   8        0.98        0.54      1.10 o
   0   9   8        7.06        3.73      1.20 o
   1   9   8       40.44       40.47      1.77 o
   2   9   8        4.19        5.51      1.04 o
   3   9   8       25.67       27.84      1.45 o
   4   9   8        8.89        7.95      1.27 o
  -5  10   8        3.36        1.71      1.22 o
  -4  10   8        1.46        1.12      1.57 o
  -3  10   8        0.11       -0.67      1.44 o
  -2  10   8        2.14        1.32      1.34 o
  -1  10   8        0.69        1.90      1.44 o
   0  10   8        6.02        4.51      2.55 o
   1  10   8        1.79        2.06      1.50 o
   2  10   8        1.00        1.33      1.06 o
   3  10   8        0.05        0.56      0.84 o
  -4  11   8        4.40        1.95      1.93 o
  -3  11   8        2.94        1.23      1.53 o
  -2  11   8        8.82        3.61      2.50 o
  -1  11   8        4.02        2.31      1.73 o
   0  11   8        0.03        0.21      1.17 o
   1  11   8        8.78        5.68      1.98 o
   2  11   8        0.30        0.51      1.56 o
  -9   1   9        0.50       -0.23      1.19 o
  -8   1   9       10.64        5.36      2.64 o
  -7   1   9        3.68        3.76      1.78 o
  -6   1   9       34.09       24.88      2.05 o
  -5   1   9       27.96       28.88      2.17 o
  -4   1   9       21.86       23.39      2.16 o
  -3   1   9      202.57      182.81      3.47 o
  -2   1   9        4.71        5.20      1.17 o
  -1   1   9       24.30       25.87      0.85 o
   0   1   9      174.00      178.30      2.15 o
   1   1   9        2.34        1.89      0.62 o
   2   1   9      207.49      228.22      2.27 o
   3   1   9       17.87       18.47      0.68 o
   4   1   9        3.71        1.46      0.55 o
   5   1   9       11.17       12.47      3.12 o
   7   1   9        1.76        0.00      1.45 o
  -9   2   9        0.19        0.17      1.06 o
  -8   2   9        2.61        0.55      1.36 o
  -7   2   9        3.74        2.94      0.85 o
  -6   2   9       23.42       23.66      1.76 o
  -5   2   9        3.48        4.08      1.63 o
  -4   2   9      111.92      109.84      1.57 o
  -3   2   9      164.39      161.45      2.19 o
  -2   2   9      134.10      133.23      2.57 o
  -1   2   9       21.88       20.25      0.71 o
   0   2   9       21.04       23.98      1.33 o
   1   2   9      119.40      119.82      1.73 o
   2   2   9        7.69        4.77      0.66 o
   3   2   9        0.26        0.20      0.45 o
   4   2   9       27.94       26.50      1.56 o
   5   2   9        7.26        2.17      0.71 o
   7   2   9        2.13        1.01      1.90 o
  -9   3   9        0.70       -0.13      1.25 o
  -8   3   9        0.68        0.93      1.73 o
  -7   3   9        0.84        0.96      0.73 o
  -6   3   9       17.90       18.69      1.02 o
  -5   3   9        9.20       10.32      1.82 o
  -4   3   9       96.71      110.76      4.63 o
  -3   3   9       54.26       52.31      1.69 o
  -2   3   9        0.60        1.44      0.43 o
  -1   3   9        9.38       10.54      0.96 o
   0   3   9      119.32      108.14      1.81 o
   1   3   9        4.55        6.52      0.91 o
   2   3   9       69.19       67.63      2.56 o
   3   3   9       50.23       47.02      1.13 o
   4   3   9        8.91        9.69      2.14 o
   5   3   9        8.35        3.81      3.33 o
   6   3   9        0.66        1.67      1.54 o
   7   3   9        5.11        1.11      2.17 o
  -9   4   9        0.25        0.80      1.36 o
  -8   4   9        2.70        1.05      1.51 o
  -7   4   9        2.27        0.35      0.59 o
  -6   4   9       23.09       19.53      2.61 o
  -5   4   9       16.43       13.30      1.99 o
  -4   4   9       15.67       16.47      5.44 o
  -3   4   9       36.51       35.34      1.43 o
  -2   4   9        7.32        8.03      0.74 o
  -1   4   9       60.68       67.73      1.31 o
   0   4   9        0.18        1.01      0.52 o
   1   4   9       80.56       80.81      1.71 o
   2   4   9       49.82       47.71      1.19 o
   3   4   9       47.60       51.82      1.35 o
   4   4   9       43.46       42.04      1.71 o
   5   4   9        0.17        0.48      1.09 o
   6   4   9        2.69        3.95      2.14 o
  -8   5   9        0.41        1.10      1.71 o
  -7   5   9        7.05        7.61      1.61 o
  -6   5   9       19.82       12.11      3.05 o
  -5   5   9        0.01       -0.07      0.37 o
  -4   5   9       14.05       17.01      1.17 o
  -3   5   9       36.39       32.95      1.96 o
  -2   5   9        0.66       -0.38      0.67 o
  -1   5   9        1.04        1.23      0.79 o
   0   5   9       17.91       22.68      1.23 o
   1   5   9       18.58       17.29      0.93 o
   2   5   9       98.91      107.77      1.87 o
   3   5   9        6.13        7.42      0.82 o
   4   5   9       11.61       10.55      0.71 o
   5   5   9        0.53        0.46      0.77 o
   6   5   9       10.27       10.88      3.19 o
  -8   6   9        0.50        0.88      1.55 o
  -7   6   9        1.98        3.00      1.84 o
  -6   6   9        2.60        1.40      0.87 o
  -5   6   9        1.78        1.43      0.96 o
  -4   6   9       27.46       27.04      2.14 o
  -3   6   9       13.75       10.22      1.60 o
  -2   6   9        2.03        5.26      1.24 o
  -1   6   9       21.90       19.10      1.51 o
   0   6   9      122.24      125.05      2.17 o
   1   6   9        2.26        2.30      0.73 o
   2   6   9       65.47       72.42      1.47 o
   3   6   9       17.57       18.54      1.28 o
   4   6   9        0.25        0.50      0.69 o
   5   6   9       23.06       23.97      2.23 o
   6   6   9        0.59        1.22      2.51 o
  -7   7   9        0.69        2.12      1.84 o
  -6   7   9        0.05       -0.08      0.72 o
  -5   7   9        1.88        1.40      0.79 o
  -4   7   9       20.11       22.61      5.40 o
  -3   7   9       40.04       44.33      2.03 o
  -2   7   9       33.71       32.17      2.35 o
  -1   7   9       63.80       63.94      1.85 o
   0   7   9       11.89       15.29      1.36 o
   1   7   9       40.98       47.69      1.57 o
   2   7   9        6.69        6.75      0.98 o
   3   7   9       38.46       40.91      1.26 o
   4   7   9        5.43        5.02      1.14 o
   5   7   9        5.76        3.77      1.13 o
  -7   8   9        0.03        0.95      2.58 o
  -6   8   9        0.52        0.28      1.84 o
  -5   8   9        5.05        2.46      1.72 o
  -4   8   9        1.48        0.71      1.37 o
  -3   8   9        0.88        2.14      1.54 o
  -2   8   9        9.70        9.79      2.64 o
  -1   8   9       13.27       14.40      1.48 o
   0   8   9       30.11       30.42      1.61 o
   1   8   9        1.19        0.31      0.98 o
   2   8   9       19.52       23.94      1.23 o
   3   8   9        0.48        1.08      0.79 o
   4   8   9        0.36        1.17      1.56 o
  -6   9   9        1.93        3.57      3.11 o
  -5   9   9        1.69        0.18      0.82 o
  -4   9   9        0.99       -0.03      1.34 o
  -3   9   9        5.29        5.70      1.95 o
  -2   9   9        1.41        0.33      1.04 o
  -1   9   9        3.45        4.18      1.25 o
   0   9   9        0.52        0.11      0.87 o
   1   9   9        6.93        6.84      1.39 o
   2   9   9       21.85       21.18      1.49 o
   3   9   9        1.09        0.77      0.84 o
   4   9   9       16.42       13.88      1.77 o
  -5  10   9        4.50        1.64      1.24 o
  -4  10   9        3.30        2.20      1.62 o
  -3  10   9        0.58        0.23      1.27 o
  -2  10   9        8.41        7.23      2.15 o
  -1  10   9        2.09        1.36      1.55 o
   0  10   9        1.18        0.97      1.35 o
   1  10   9        6.32        7.87      1.52 o
   2  10   9        0.11        1.54      1.04 o
  -3  11   9        2.56        0.71      1.74 o
  -2  11   9        0.61        1.01      1.87 o
  -1  11   9        0.23        0.03      1.13 o
   0  11   9       14.33       15.68      3.10 o
   1  11   9        1.15        0.23      1.06 o
  -9   0  10        1.70       -0.19      1.48 o
  -8   0  10        0.01        1.55      2.05 o
  -7   0  10        6.38        6.57      2.32 o
  -6   0  10       35.33       29.27      2.83 o
  -5   0  10       20.28       21.59      3.24 o
  -4   0  10       83.82       74.23      6.58 o
  -3   0  10       22.90       22.48      3.51 o
  -2   0  10       60.95       65.69      3.17 o
  -1   0  10        6.57        5.85      1.43 o
   0   0  10      127.92      136.49      2.52 o
   1   0  10      208.45      210.49      3.15 o
   2   0  10        5.36        5.55      0.81 o
   3   0  10       13.12       11.68      1.06 o
   4   0  10       14.78       13.10      1.22 o
   5   0  10       16.42       18.90      3.31 o
   6   0  10        7.23        0.10      2.05 o
  -9   1  10        0.01       -0.42      1.08 o
  -8   1  10        5.19        2.52      1.75 o
  -7   1  10        0.22        0.01      1.12 o
  -6   1  10        4.92        2.71      1.33 o
  -5   1  10        0.87        0.65      1.40 o
  -4   1  10       87.51       89.62      2.40 o
  -3   1  10      109.03      112.00      3.17 o
  -2   1  10      184.40      182.65      2.54 o
  -1   1  10      136.29      133.51      2.02 o
   0   1  10       61.98       59.92      1.13 o
   1   1  10        0.15        0.18      0.48 o
   2   1  10        1.73        0.97      0.46 o
   3   1  10       24.26       24.97      0.69 o
   4   1  10        3.83        2.20      0.54 o
   5   1  10        8.20        3.08      2.84 o
   6   1  10        1.72        0.00      1.38 o
  -9   2  10        0.42       -0.26      1.21 o
  -8   2  10        0.00       -1.35      1.80 o
  -7   2  10        1.14        1.60      1.68 o
  -6   2  10        8.10        4.35      1.42 o
  -5   2  10        0.45        0.53      1.20 o
  -4   2  10       42.91       39.93      3.91 o
  -3   2  10       44.81       49.70      1.24 o
  -2   2  10       50.04       53.69      1.02 o
  -1   2  10      433.71      437.25      4.50 o
   0   2  10        2.50        3.77      1.06 o
   1   2  10       79.93       81.53      1.84 o
   2   2  10       56.93       68.89      2.03 o
   3   2  10        6.34        7.05      0.60 o
   4   2  10       18.33       18.01      2.59 o
   5   2  10        1.14        0.52      1.21 o
   6   2  10        0.37        0.50      1.40 o
  -8   3  10        0.26       -0.86      1.83 o
  -7   3  10        0.55        0.62      1.41 o
  -6   3  10       11.50       10.08      0.75 o
  -5   3  10       39.68       38.83      1.39 o
  -4   3  10       10.56       15.81      1.32 o
  -3   3  10        6.08        3.11      0.97 o
  -2   3  10       13.99       14.04      0.79 o
  -1   3  10       10.09       13.03      0.75 o
   0   3  10       50.29       48.86      1.45 o
   1   3  10        4.09        6.31      1.09 o
   2   3  10       31.02       31.05      1.14 o
   3   3  10        3.45        2.20      0.52 o
   4   3  10        1.12        0.84      0.85 o
   5   3  10        0.77        1.40      2.83 o
   6   3  10        0.01        0.12      1.89 o
  -8   4  10        3.85        1.48      1.71 o
  -7   4  10        4.82        7.06      1.83 o
  -6   4  10        1.97        0.44      0.55 o
  -5   4  10       12.57       11.75      2.06 o
  -4   4  10       44.12       42.34      1.68 o
  -3   4  10        0.64        0.40      0.42 o
  -2   4  10       46.96       51.14      1.17 o
  -1   4  10        7.95        7.24      0.89 o
   0   4  10        4.63        2.31      0.77 o
   1   4  10        6.50        6.92      1.10 o
   2   4  10        3.02        2.47      0.90 o
   3   4  10       21.63       20.68      0.76 o
   4   4  10        0.01        0.67      1.13 o
   5   4  10        0.91        0.41      2.39 o
   6   4  10        0.63        1.74      2.40 o
  -8   5  10        0.09        0.22      1.46 o
  -7   5  10        6.09        7.09      2.64 o
  -6   5  10        2.74        2.66      1.86 o
  -5   5  10        0.75        0.57      1.51 o
  -4   5  10        0.71        0.50      0.33 o
  -3   5  10        9.44        8.67      0.74 o
  -2   5  10        7.86        6.81      0.78 o
  -1   5  10        6.51        9.34      1.11 o
   0   5  10       12.40       17.50      1.36 o
   1   5  10       16.19       15.46      1.39 o
   2   5  10       60.39       59.19      1.48 o
   3   5  10        0.20        0.05      0.71 o
   4   5  10       26.04       24.77      1.69 o
   5   5  10        8.38        4.91      1.72 o
  -7   6  10        5.03        4.67      3.67 o
  -6   6  10        9.58       15.38      2.08 o
  -5   6  10        0.23        0.18      0.53 o
  -4   6  10       12.99        3.87      4.29 o
  -3   6  10        6.87        3.52      1.68 o
  -2   6  10       57.03       65.03      2.14 o
  -1   6  10        0.00        0.89      0.75 o
   0   6  10       82.14       81.23      1.69 o
   1   6  10        0.19        0.08      0.56 o
   2   6  10        9.72        8.02      1.16 o
   3   6  10        2.81        2.86      1.18 o
   4   6  10       15.63       15.04      1.51 o
   5   6  10       20.20       18.24      4.91 o
  -7   7  10        0.81        0.04      1.60 o
  -6   7  10        0.74       -1.58      1.82 o
  -5   7  10        0.08       -0.60      1.77 o
  -4   7  10        1.96        1.41      1.40 o
  -3   7  10        0.22       -0.11      0.91 o
  -2   7  10        6.80        6.14      1.08 o
  -1   7  10       38.90       36.07      1.49 o
   0   7  10       15.39       16.07      1.19 o
   1   7  10       10.85       10.66      1.28 o
   2   7  10        8.80        6.31      0.97 o
   3   7  10       10.44        7.18      1.32 o
   4   7  10       15.49       18.25      1.76 o
  -6   8  10        4.01        6.25      2.62 o
  -5   8  10        6.19        4.18      2.00 o
  -4   8  10        2.05        2.32      1.54 o
  -3   8  10        6.49        4.61      1.94 o
  -2   8  10        6.09        4.33      1.22 o
  -1   8  10        2.65        2.76      1.20 o
   0   8  10        0.09       -0.34      0.96 o
   1   8  10       38.45       41.40      1.77 o
   2   8  10        0.01        0.38      0.85 o
   3   8  10        3.99        2.20      1.01 o
   4   8  10        2.37        2.95      1.48 o
  -5   9  10        7.75        8.31      3.67 o
  -4   9  10        1.63        0.38      1.31 o
  -3   9  10        4.74        3.75      1.59 o
  -2   9  10        6.93        2.85      1.23 o
  -1   9  10        6.57        8.51      1.35 o
   0   9  10        4.21        6.93      1.26 o
   1   9  10        0.02       -0.47      0.87 o
   2   9  10        1.03        0.64      0.94 o
   3   9  10        0.06        0.79      0.93 o
  -4  10  10        1.70        0.64      1.69 o
  -3  10  10        0.00       -0.47      1.56 o
  -2  10  10        0.02       -0.35      1.45 o
  -1  10  10        2.05        2.51      1.39 o
   0  10  10        1.25        0.29      1.08 o
   1  10  10        1.49        1.17      1.17 o
  -8   1  11        0.87        2.54      2.05 o
  -7   1  11        0.68        1.18      1.29 o
  -6   1  11        0.44        0.56      1.03 o
  -5   1  11        0.31        0.41      1.13 o
  -4   1  11       23.93       19.38      1.46 o
  -3   1  11        6.78        6.50      1.26 o
  -2   1  11      204.46      190.92      3.31 o
  -1   1  11       24.63       27.32      1.03 o
   0   1  11       13.09       14.94      0.87 o
   1   1  11       18.46       18.93      0.84 o
   2   1  11       20.56       22.78      0.86 o
   3   1  11        0.95        0.59      0.42 o
   4   1  11       10.42        9.05      3.00 o
   5   1  11        0.10        0.05      1.16 o
   6   1  11       13.50        0.10      2.14 o
  -8   2  11        0.15       -0.98      1.60 o
  -7   2  11        0.01        2.28      2.01 o
  -6   2  11        0.93        0.77      1.31 o
  -5   2  11        6.85        8.32      2.09 o
  -4   2  11        1.80        2.77      1.47 o
  -3   2  11        2.97        2.42      0.61 o
  -2   2  11      186.33      195.55      2.96 o
  -1   2  11       43.37       42.84      1.63 o
   0   2  11      178.94      170.03      2.37 o
   1   2  11        6.15        7.90      0.86 o
   2   2  11        8.54        9.34      0.70 o
   3   2  11        0.41        0.99      0.44 o
   4   2  11       10.67        3.92      1.25 o
   5   2  11        0.29       -0.42      1.42 o
  -8   3  11        7.15       10.90      2.27 o
  -7   3  11        0.35        0.24      1.36 o
  -6   3  11        2.30        3.67      1.52 o
  -5   3  11        3.76        2.36      1.40 o
  -4   3  11        0.00        0.56      0.56 o
  -3   3  11        8.83        4.46      1.07 o
  -2   3  11       38.15       37.20      1.07 o
  -1   3  11       68.85       76.86      1.72 o
   0   3  11       85.72       88.34      1.98 o
   1   3  11      134.59      130.17      3.28 o
   2   3  11       30.87       26.57      1.17 o
   3   3  11        1.76        1.06      0.47 o
   4   3  11        0.97        0.28      1.00 o
   5   3  11        1.88        0.67      2.12 o
  -8   4  11        0.02        0.48      1.62 o
  -7   4  11        3.43        5.26      1.93 o
  -6   4  11        1.54        2.77      1.53 o
  -5   4  11        3.46        2.74      1.37 o
  -4   4  11       39.55       36.30      1.65 o
  -3   4  11       93.38      104.86      2.62 o
  -2   4  11       12.38        8.15      0.72 o
  -1   4  11       11.34        9.57      1.01 o
   0   4  11       16.94       18.42      1.29 o
   1   4  11       25.94       26.25      1.50 o
   2   4  11        2.16        1.89      0.74 o
   3   4  11       41.08       40.89      1.80 o
   4   4  11        2.46        0.50      1.48 o
   5   4  11        0.17       -0.17      1.51 o
  -7   5  11        6.18        6.89      2.05 o
  -6   5  11        0.99        1.40      1.86 o
  -5   5  11       11.07       12.30      3.27 o
  -4   5  11        7.06        2.88      1.27 o
  -3   5  11        3.45        3.59      0.69 o
  -2   5  11        9.05       11.35      1.07 o
  -1   5  11       43.18       39.42      1.75 o
   0   5  11        1.09        1.00      0.88 o
   1   5  11       15.24       18.14      1.75 o
   2   5  11        0.71        1.40      0.85 o
   3   5  11        0.16        0.36      0.72 o
   4   5  11        1.30        0.82      1.73 o
   5   5  11        1.51        0.81      2.19 o
  -7   6  11        0.81        0.47      2.36 o
  -6   6  11        1.55        0.31      1.76 o
  -5   6  11        3.69        2.43      2.39 o
  -4   6  11        0.23        0.16      0.30 o
  -3   6  11        1.17        0.89      0.53 o
  -2   6  11       12.80       14.89      1.12 o
  -1   6  11        1.48        1.12      0.75 o
   0   6  11       15.99       16.27      1.24 o
   1   6  11        0.04        0.60      1.14 o
   2   6  11        3.68        2.48      1.21 o
   3   6  11        0.09        0.09      0.74 o
   4   6  11       45.39       45.77      2.87 o
  -6   7  11        1.05        0.89      1.61 o
  -5   7  11        2.37        1.62      1.81 o
  -4   7  11        6.55        6.79      3.61 o
  -3   7  11        2.12        1.65      1.08 o
  -2   7  11        0.11        1.04      0.75 o
  -1   7  11        4.45        6.69      1.10 o
   0   7  11       22.45       25.15      1.17 o
   1   7  11        6.48        5.41      0.95 o
   2   7  11       36.02       40.59      1.72 o
   3   7  11        1.58        0.95      1.09 o
  -5   8  11        0.31        1.98      2.30 o
  -4   8  11        5.55        4.55      2.42 o
  -3   8  11        0.02        0.20      0.85 o
  -2   8  11        0.00        0.95      1.35 o
  -1   8  11        2.56        4.49      1.22 o
   0   8  11        3.06        2.81      1.11 o
   1   8  11        4.21        3.21      0.99 o
   2   8  11        3.04        3.03      1.10 o
   3   8  11        2.18        1.27      1.40 o
  -4   9  11        1.35        1.05      1.58 o
  -3   9  11        0.01       -0.20      0.93 o
  -2   9  11        0.81        0.46      1.38 o
  -1   9  11        1.44        1.12      1.12 o
   0   9  11        0.22        1.14      1.09 o
   1   9  11        0.40        0.12      0.75 o
  -2  10  11        3.18        5.90      1.63 o
  -1  10  11        1.16        0.89      1.33 o
  -8   0  12        0.65        2.87      2.51 o
  -7   0  12        0.00       -2.92      2.92 o
  -6   0  12        0.01       -0.33      1.98 o
  -5   0  12        9.26        6.57      5.46 o
  -4   0  12        0.24        0.24      2.10 o
  -3   0  12       20.86       22.94      2.46 o
  -2   0  12       22.36       25.63      2.00 o
  -1   0  12       28.44       31.14      2.20 o
   0   0  12       13.53       13.75      1.73 o
   1   0  12       36.12       38.00      2.02 o
   2   0  12        4.48        2.57      1.10 o
   3   0  12        2.46        0.77      0.75 o
  -8   1  12        0.07        0.46      1.36 o
  -7   1  12        0.09        0.14      1.65 o
  -6   1  12        8.99       12.14      1.75 o
  -5   1  12        4.13        2.60      1.36 o
  -4   1  12       31.35       27.46      1.97 o
  -3   1  12        1.95        2.42      1.29 o
  -2   1  12       40.56       39.24      1.56 o
  -1   1  12       25.63       23.30      1.12 o
   0   1  12       29.26       30.43      1.18 o
   1   1  12        0.55       -0.09      0.44 o
   2   1  12        5.73        5.01      0.64 o
   3   1  12        2.35        1.30      0.54 o
  -8   2  12        0.06       -0.55      1.41 o
  -7   2  12        0.02        1.21      1.61 o
  -6   2  12        0.02        0.31      1.29 o
  -5   2  12        1.44        2.93      1.48 o
  -4   2  12        1.20        0.96      2.01 o
  -3   2  12        1.54        1.72      0.65 o
  -2   2  12       35.48       30.85      1.22 o
  -1   2  12        5.14        4.24      0.82 o
   0   2  12      228.80      231.71      2.86 o
   1   2  12       19.59       22.77      0.93 o
   2   2  12       50.38       54.61      1.22 o
   3   2  12       16.23       16.28      1.38 o
   4   2  12        1.76       -1.08      1.44 o
   5   2  12        2.54        1.04      1.52 o
  -7   3  12        0.65        1.23      2.03 o
  -6   3  12        2.76        4.73      1.89 o
  -5   3  12        4.24        2.88      1.70 o
  -4   3  12        7.24        0.98      1.56 o
  -3   3  12        0.14        0.53      0.76 o
  -2   3  12       36.39       31.34      2.12 o
  -1   3  12        9.39        7.02      1.28 o
   0   3  12        0.05       -0.36      0.69 o
   1   3  12        0.16        1.17      0.93 o
   2   3  12       12.06       10.21      1.09 o
   3   3  12        7.08        2.41      0.62 o
   4   3  12        0.84        0.15      1.41 o
  -7   4  12        0.98        1.23      2.62 o
  -6   4  12       14.10       14.62      2.12 o
  -5   4  12        2.79        0.95      2.07 o
  -4   4  12       12.24       10.20      3.06 o
  -3   4  12        0.06        0.15      0.53 o
  -2   4  12       15.19       10.22      1.39 o
  -1   4  12       16.23       15.59      1.41 o
   0   4  12        8.41       11.61      1.25 o
   1   4  12        8.06        6.33      1.11 o
   2   4  12        2.85        2.89      0.82 o
   3   4  12        0.01       -0.02      1.03 o
   4   4  12        0.01       -0.14      0.85 o
  -7   5  12        0.04        1.18      1.65 o
  -6   5  12        2.90        5.37      2.31 o
  -5   5  12        2.13        0.41      1.99 o
  -4   5  12        0.19        1.22      1.13 o
  -3   5  12       11.50       10.39      3.15 o
  -2   5  12        1.91        1.84      0.83 o
  -1   5  12        0.36        0.50      0.70 o
   0   5  12        0.86        1.35      0.96 o
   1   5  12        1.40        1.14      1.12 o
   2   5  12        1.75        0.51      0.85 o
   3   5  12        1.21        0.37      1.37 o
   4   5  12        4.45        0.59      1.59 o
  -6   6  12        2.08        0.68      2.00 o
  -5   6  12        2.48        2.59      3.80 o
  -4   6  12        0.25        0.07      1.08 o
  -3   6  12        0.94        0.10      0.68 o
  -2   6  12        0.44        0.58      0.89 o
  -1   6  12        6.12        5.92      0.97 o
   0   6  12        1.79        1.95      1.09 o
   1   6  12        0.24        1.23      1.26 o
   2   6  12        9.02        3.64      1.87 o
   3   6  12        0.03       -0.30      1.12 o
  -5   7  12        3.08        2.57      2.62 o
  -4   7  12        8.58        5.93      1.97 o
  -3   7  12        2.56        2.47      1.28 o
  -2   7  12        8.41        4.60      1.26 o
  -1   7  12        3.74        3.39      0.94 o
   0   7  12        1.09        2.45      0.94 o
   1   7  12        0.21       -0.62      0.91 o
   2   7  12        0.18        0.30      1.00 o
  -4   8  12        1.74        1.62      1.20 o
  -3   8  12        1.18        1.34      1.11 o
  -2   8  12        0.33        1.39      0.99 o
  -1   8  12        0.11        1.59      0.89 o
   0   8  12        0.00        0.39      0.91 o
   1   8  12        0.32        0.19      0.81 o
  -2   9  12        3.54        4.06      1.23 o
  -1   9  12        0.43        1.95      1.17 o
  -7   1  13        0.01       -1.08      1.50 o
  -6   1  13        1.70        2.82      1.66 o
  -5   1  13        2.41        1.44      1.35 o
  -4   1  13        1.62        0.75      1.32 o
  -3   1  13        1.52        1.87      1.36 o
  -2   1  13        4.27        4.31      1.52 o
  -1   1  13        2.26        2.21      1.02 o
   0   1  13        1.78        1.28      0.79 o
   1   1  13        1.69        1.58      0.84 o
   2   1  13       33.69       35.93      1.40 o
   3   1  13        1.05       -0.50      0.82 o
   4   1  13        1.43        0.40      1.37 o
  -7   2  13        1.38        4.24      1.96 o
  -6   2  13        0.18       -0.11      1.28 o
  -5   2  13        2.23        1.84      1.39 o
  -4   2  13       16.00       14.98      5.88 o
  -3   2  13        0.32        0.73      1.22 o
  -2   2  13        1.50        0.27      0.59 o
  -1   2  13        3.21        2.74      0.76 o
   0   2  13        0.24        0.80      0.63 o
   1   2  13        0.08        0.49      0.68 o
   2   2  13        5.73        4.45      0.87 o
   3   2  13        2.22        1.50      1.04 o
   4   2  13       17.56       20.50      8.28 o
  -7   3  13        0.48        1.90      2.81 o
  -6   3  13        0.32        0.15      1.36 o
  -5   3  13        0.03        0.41      1.66 o
  -4   3  13       14.75       19.87      2.04 o
  -3   3  13        0.08        0.41      0.70 o
  -2   3  13       24.85       20.51      1.83 o
  -1   3  13       16.43       17.89      1.68 o
   0   3  13       30.02       26.33      1.70 o
   1   3  13       17.39       17.12      1.72 o
   2   3  13       20.71       20.07      1.09 o
   3   3  13        5.05        3.58      1.15 o
  -6   4  13        0.30        1.55      1.89 o
  -5   4  13        1.33       -0.12      1.42 o
  -4   4  13        1.44        3.14      3.46 o
  -3   4  13       19.67       23.14      1.59 o
  -2   4  13        0.27        0.05      0.51 o
  -1   4  13        6.90        5.92      0.92 o
   0   4  13        0.12        0.34      0.93 o
   1   4  13        3.60        2.67      0.99 o
   2   4  13        0.07        0.57      0.78 o
   3   4  13        4.18        2.71      2.29 o
  -6   5  13        0.93        0.30      1.73 o
  -5   5  13        1.71        1.21      2.32 o
  -4   5  13        0.26        0.60      1.72 o
  -3   5  13        0.00        0.22      0.69 o
  -2   5  13        0.15        0.20      0.71 o
  -1   5  13        8.57        8.51      2.15 o
   0   5  13        0.26        0.00      0.82 o
   1   5  13        2.20        3.04      1.32 o
   2   5  13        2.23        1.93      0.99 o
   3   5  13        3.03        0.29      1.21 o
  -5   6  13        1.00        0.49      2.19 o
  -4   6  13        7.21        3.54      3.70 o
  -3   6  13        7.55        3.99      1.88 o
  -2   6  13        2.74        3.02      1.98 o
  -1   6  13        4.40        4.29      1.38 o
   0   6  13        0.00        0.36      0.91 o
   1   6  13        0.00       -0.43      1.17 o
   2   6  13        0.01       -0.06      0.86 o
  -4   7  13        0.03       -0.22      1.95 o
  -3   7  13        4.32        6.16      1.42 o
  -2   7  13        0.21        1.72      1.96 o
  -1   7  13        0.59        1.91      0.96 o
   0   7  13        0.80        2.02      1.32 o
   1   7  13        0.00       -1.02      1.19 o
  -2   8  13        0.57        3.74      1.78 o
  -1   8  13        0.73        0.77      1.24 o
  -6   0  14       10.46        9.94      3.60 o
  -5   0  14        0.01       -0.15      1.52 o
  -4   0  14       11.67        7.55      6.72 o
  -3   0  14        1.07       -0.29      1.95 o
  -2   0  14        1.41        2.32      1.55 o
  -1   0  14        9.71        9.96      2.07 o
   0   0  14        6.57        5.91      1.74 o
   1   0  14        1.15        0.32      0.85 o
   2   0  14        1.12        0.70      1.19 o
   3   0  14        0.04       -1.36      1.85 o
  -6   1  14        0.02        1.60      1.67 o
  -5   1  14        0.21        0.30      1.25 o
  -4   1  14        0.06        0.45      1.08 o
  -3   1  14        2.62        0.81      1.30 o
  -2   1  14        0.54       -0.22      0.97 o
  -1   1  14        0.69        0.58      1.15 o
   0   1  14        3.69        3.24      0.94 o
   1   1  14        0.73        0.73      0.81 o
   2   1  14        2.85        2.09      0.77 o
   3   1  14        1.07        1.85      2.05 o
  -6   2  14        1.35        1.28      1.53 o
  -5   2  14        0.00       -0.07      1.27 o
  -4   2  14        0.02        0.03      1.02 o
  -3   2  14        4.25        1.48      1.35 o
  -2   2  14       10.90       13.61      2.76 o
  -1   2  14        0.61        0.87      0.76 o
   0   2  14        5.19        4.18      0.85 o
   1   2  14        7.84        6.24      0.97 o
   2   2  14       24.23       22.78      1.19 o
   3   2  14        1.28        0.39      1.95 o
  -6   3  14        0.17        1.09      1.44 o
  -5   3  14        0.00       -0.06      1.20 o
  -4   3  14        1.75        0.65      1.56 o
  -3   3  14        0.03        0.03      1.01 o
  -2   3  14        0.18       -0.46      0.60 o
  -1   3  14        0.94        1.31      0.92 o
   0   3  14        0.01       -0.18      0.70 o
   1   3  14        0.16        0.29      0.65 o
   2   3  14        0.02        0.25      0.61 o
  -5   4  14        1.63        0.34      1.44 o
  -4   4  14        2.51        1.18      1.53 o
  -3   4  14        3.33        1.11      2.03 o
  -2   4  14        0.80        0.50      0.88 o
  -1   4  14        3.42        0.32      1.07 o
   0   4  14        0.86        1.18      1.04 o
   1   4  14        2.30        1.95      0.91 o
   2   4  14        2.58        1.39      0.71 o
  -5   5  14        0.05        0.53      1.72 o
  -4   5  14        7.50        5.25      5.16 o
  -3   5  14        0.82        0.00      1.23 o
  -2   5  14        8.07        7.55      2.95 o
  -1   5  14        1.84        1.65      1.04 o
   0   5  14        1.33        1.71      1.42 o
   1   5  14        0.34        0.61      1.07 o
  -4   6  14        0.01        0.24      1.79 o
  -3   6  14        8.90        5.39      5.36 o
  -2   6  14        0.07        0.93      1.59 o
  -1   6  14        2.66        2.76      1.35 o
   0   6  14        1.80        2.05      1.57 o
  -5   1  15       10.06        6.90      6.53 o
  -4   1  15        8.92        7.84      4.29 o
  -3   1  15        0.31        0.36      1.07 o
  -2   1  15        0.24        0.17      1.11 o
  -1   1  15        2.85        3.19      1.21 o
   0   1  15        0.73        0.88      1.01 o
   1   1  15        1.06        0.67      0.73 o
  -5   2  15        3.43        1.46      1.46 o
  -4   2  15        1.40        1.69      1.67 o
  -3   2  15        3.17        1.91      1.43 o
  -2   2  15        0.32        0.88      1.17 o
  -1   2  15        0.80        1.59      1.14 o
   0   2  15        0.87        0.72      0.96 o
   1   2  15        2.16        2.70      0.82 o
  -4   3  15        0.82        0.83      1.30 o
  -3   3  15        1.62        0.21      1.36 o
  -2   3  15        0.70        1.47      1.41 o
  -1   3  15        0.39       -1.07      1.07 o
   0   3  15        0.73        2.23      0.92 o
   1   3  15        0.65       -0.08      0.60 o
  -4   4  15        4.13        0.55      1.53 o
  -3   4  15        2.45        1.05      1.61 o
  -2   4  15        0.58       -0.74      1.25 o
  -1   4  15        1.19        1.82      1.09 o
   0   4  15        2.78        2.34      0.98 o
  -3   0  16        7.86       10.81      5.46 o
  -2   0  16       11.59       18.36      2.93 o
  -2   1  16        0.79        0.51      1.29 o
 
